# Supplementary material for: Crystal structure of 2-(2,3-di­methyl­anilino)-N′-[(1E)-2-hy­droxy­benzyl­idene]benzohydrazide
Source: Acta Crystallogr E Crystallogr Commun. 2015 Nov 21;71(Pt 12):o957–8. doi: 10.1107/S2056989015021532 (PMC4719921; doi:10.1107/S2056989015021532)
Supplement: Supplementary file 1 [file e-71-0o957-sup1.cif]

##############################################################################
#                                                                            #
# This CIF contains the data in a paper accepted for publication in          #
# Acta Crystallographica Section E. It conforms to the requirements of       #
# Notes for Authors for Acta Crystallographica Section E, and has been       #
# peer reviewed under the auspices of the IUCr Commission on Journals.       #
#                                                                            #
# Full details of the Crystallographic Information File format               #
# are given in the paper "The Crystallographic Information File (CIF):       #
# a New Standard Archive File for Crystallography" by S. R. Hall, F. H.      #
# Allen and I. D. Brown [Acta Cryst. (1991), A47, 655-685].                  #
#                                                                            #
# The current version of the core CIF dictionary is obtainable from          #
# ftp://ftp.iucr.org/pub/cif_core.dic.                                       #
#                                                                            #
# Software is freely available for graphical display of the structure(s)     #
# in this CIF. For information consult the CIF software page                 #
# http://www.iucr.org/resources/cif/software.                                #
#                                                                            #
# This file may be used for bona fide research purposes within the           #
# scientific community so long as proper attribution is given to the journal # 
# article from which it was obtained.                                        #
#                                                                            #
##############################################################################
data_global
_audit_creation_method     'PLATON <TABLE ACC> option'
_journal_date_recd_electronic     2015-11-09
_journal_date_accepted     2015-11-13
_journal_name_full     'Acta Crystallographica, Section E'
_journal_year     2015
_journal_volume     71
_journal_issue     12
_journal_page_first     o957
_journal_page_last     o958
_journal_paper_category     HO
_journal_paper_doi     10.1107/S2056989015021532
_journal_coeditor_code     BG2574
_publ_contact_author_name
;
Mustafa R. Albayati
;
_publ_contact_author_address
;
Kirkuk University,
College of Science,
Department of Chemistry,
Kirkuk,
Iraq
;
_publ_contact_author_email     'shaabankamel@yahoo.com'
_publ_contact_author_fax     ?
_publ_contact_author_phone     ?
_publ_section_title
;\
Crystal structure of
2-(2,3-dimethylanilino)-<i>N</i>'-[(1<i>E</i>)-2-\
hydroxybenzylidene]benzohydrazide
;
loop_
    _publ_author_name
    _publ_author_address
    'Mohamed, Shaaban K.'
;
Faculty of Science & Engineering,
School of Healthcare Science,
Manchester Metropolitan University,
M1 5GD, England
Chemistry Department,
Faculty of Science,
Minia University,
61519 El-Minia,
Egypt
;
    'Joel T. Mague'
;
Department of Chemistry,
Tulane University,
New Orleans,
LA 70118,
USA
;
    'Akkurt, Mehmet'
;
Department of Physics,
Faculty of Sciences,
Erciyes University,
38039 Kayseri,
Turkey
;
    'Alaa F. Mohamed'
;
National Organization for Drug Control and Research,
Giza,
Egypt
;
    'Mustafa R. Albayati'
;
Kirkuk University,
College of Science,
Department of Chemistry,
Kirkuk,
Iraq
;
data_I
_database_code_depnum_ccdc_archive     'CCDC 1436917'
_chemical_name_systematic
;\
2-(2,3-Dimethylanilino)-<i>N</i>'-[(1<i>E</i>)-2-\
hydroxybenzylidene]benzohydrazide
;
_chemical_name_common     ?
_chemical_formula_moiety     'C22 H21 N3 O2'
_chemical_formula_sum     'C22 H21 N3 O2'
_chemical_formula_structural     ?
_chemical_formula_iupac     'C22 H21 N3 O2'
_chemical_formula_weight     359.42
_chemical_melting_point     ?
_symmetry_cell_setting     monoclinic
_symmetry_space_group_name_H-M     'P 21/c'
_symmetry_space_group_name_Hall     '-P 2ybc'
loop_
    _space_group_symop_id
    _space_group_symop_operation_xyz
    1 x,y,z
    2 -x,1/2+y,1/2-z
    3 -x,-y,-z
    4 x,1/2-y,1/2+z
_cell_length_a     10.8056(8)
_cell_length_b     14.7141(12)
_cell_length_c     23.0408(18)
_cell_angle_alpha     90
_cell_angle_beta     96.1810(10)
_cell_angle_gamma     90
_cell_volume     3642.1(5)
_cell_formula_units_Z     8
_cell_measurement_reflns_used     9899
_cell_measurement_theta_min     2.3478
_cell_measurement_theta_max     28.5065
_cell_measurement_temperature     150(2)
_cell_special_details
;
;
_exptl_crystal_description     parallelepiped
_exptl_crystal_colour     brown
_exptl_crystal_size_max     0.240
_exptl_crystal_size_mid     0.160
_exptl_crystal_size_min     0.110
_exptl_crystal_size_rad     ?
_exptl_crystal_density_diffrn     1.311
_exptl_crystal_density_meas     ?
_exptl_crystal_density_method     'Not Measured'
_exptl_crystal_F_000     1520
_exptl_absorpt_coefficient_mu     0.086
_exptl_absorpt_correction_type     multi-scan
_exptl_absorpt_process_details
;
(<i>SADABS</i>; Bruker, 2015)
;
_exptl_absorpt_correction_T_min     0.86
_exptl_absorpt_correction_T_max     0.99
_exptl_special_details
;
;
_diffrn_ambient_temperature     150(2)
_diffrn_radiation_type     MoK\a
_diffrn_radiation_wavelength     0.71073
_diffrn_radiation_monochromator     graphite
_diffrn_measurement_device_type     'Bruker SMART APEX CCD'
_diffrn_measurement_method     '\f and \w scans'
_diffrn_detector_area_resol_mean     8.3333
_diffrn_reflns_number     70656
_diffrn_reflns_av_R_equivalents     0.0504
_diffrn_reflns_theta_min     1.64
_diffrn_reflns_theta_max     29.64
_diffrn_reflns_theta_full     29.60
_diffrn_measured_fraction_theta_max     0.976
_diffrn_measured_fraction_theta_full     0.980
_diffrn_reflns_limit_h_min     -14
_diffrn_reflns_limit_h_max     15
_diffrn_reflns_limit_k_min     -20
_diffrn_reflns_limit_k_max     20
_diffrn_reflns_limit_l_min     -31
_diffrn_reflns_limit_l_max     31
_diffrn_reflns_reduction_process
;
;
_refine_special_details
;
Refinement on <i>F</i>^2^ for ALL reflections except those flagged by the user
for potential systematic errors. Weighted <i>R</i>-factors <i>wR</i> and all
goodnesses of fit <i>S</i> are based on <i>F</i>^2^, conventional
<i>R</i>-factors <i>R</i> are based on <i>F</i>, with <i>F</i> set to zero for
negative <i>F</i>^2^. The observed criterion of <i>F</i>^2^ > \s(<i>F</i>^2^)
is used only for calculating -<i>R</i>-factor-obs <i>etc</i>. and is not
relevant to the choice of reflections for refinement. <i>R</i>-factors based
on <i>F</i>^2^ are statistically about twice as large as those based on
<i>F</i>, and <i>R</i>-factors based on ALL data will be even larger.
;
_reflns_number_total     10033
_reflns_number_gt     6949
_reflns_threshold_expression     I>2\s(I)
_refine_ls_structure_factor_coef     Fsqd
_refine_ls_matrix_type     full
_refine_ls_R_factor_all     0.0743
_refine_ls_R_factor_gt     0.0470
_refine_ls_wR_factor_gt     0.1198
_refine_ls_wR_factor_ref     0.1327
_refine_ls_goodness_of_fit_ref     1.057
_refine_ls_restrained_S_all     1.058
_refine_ls_number_reflns     10033
_refine_ls_number_parameters     515
_refine_ls_number_restraints     6
_refine_ls_number_constraints     ?
_refine_ls_hydrogen_treatment     mixed
_refine_ls_weighting_scheme     calc
_refine_ls_weighting_details
              'w=1/[\s^2^(Fo^2^)+(0.0614P)^2^+0.5126P] where P=(Fo^2^+2Fc^2^)/3'
_atom_sites_solution_hydrogens     mixed
_atom_sites_solution_primary     ?
_atom_sites_solution_secondary     ?
_refine_ls_shift/su_max     0.001
_refine_ls_shift/su_mean     0.000
_refine_diff_density_max     0.319
_refine_diff_density_min     -0.196
_refine_ls_extinction_method     'none'
_refine_ls_abs_structure_details     ?
_refine_ls_abs_structure_Flack     .
loop_
    _atom_type_symbol
    _atom_type_description
    _atom_type_scat_dispersion_real
    _atom_type_scat_dispersion_imag
    _atom_type_scat_source
    C C 0.0033 0.0016 ' International Tables Vol C Tables 4.2.6.8 and 6.1.1.4'
    H H 0.0000 0.0000 ' International Tables Vol C Tables 4.2.6.8 and 6.1.1.4'
    N N 0.0061 0.0033 ' International Tables Vol C Tables 4.2.6.8 and 6.1.1.4'
    O O 0.0106 0.0060 ' International Tables Vol C Tables 4.2.6.8 and 6.1.1.4'
_computing_data_collection
;
<i>APEX2</i> (Bruker, 2015)
;
_computing_cell_refinement
;
<i>SAINT</i> (Bruker, 2015)
;
_computing_data_reduction
;
<i>SAINT</i>  (Bruker, 2015)
;
_computing_structure_solution
;
SHELXS2014 (Sheldrick, 2008)
;
_computing_structure_refinement
;
SHELXL2014 (Sheldrick, 2015)
;
_computing_molecular_graphics
;
ORTEP-3 for Windows (Farrugia, 2012)
;
_computing_publication_material
;
PLATON (Spek, 2009)
;
loop_
    _atom_site_type_symbol
    _atom_site_label
    _atom_site_fract_x
    _atom_site_fract_y
    _atom_site_fract_z
    _atom_site_U_iso_or_equiv
    _atom_site_thermal_displace_type
    _atom_site_calc_flag
    _atom_site_refinement_flags
    _atom_site_occupancy
    _atom_site_disorder_assembly
    _atom_site_disorder_group
    O O1 0.71230(8) 0.41170(7) 0.55128(4) 0.0340(3) Uani d D 1.000 . .
    O O2 0.71178(8) 0.58379(6) 0.67590(4) 0.0308(3) Uani d . 1.000 . .
    N N1 0.54495(10) 0.48567(7) 0.60962(4) 0.0251(3) Uani d . 1.000 . .
    N N2 0.51064(10) 0.54194(7) 0.65258(5) 0.0255(3) Uani d D 1.000 . .
    N N3 0.73926(11) 0.74914(8) 0.72762(6) 0.0365(4) Uani d D 1.000 . .
    C C1 0.48962(11) 0.38916(8) 0.52842(5) 0.0245(3) Uani d . 1.000 . .
    C C2 0.61366(12) 0.37317(9) 0.51773(5) 0.0270(3) Uani d . 1.000 . .
    C C3 0.63844(13) 0.31751(10) 0.47176(6) 0.0330(4) Uani d . 1.000 . .
    O O3 0.22998(8) 0.57785(6) 0.63251(5) 0.0340(3) Uani d D 1.000 . .
    C C4 0.54195(14) 0.27694(10) 0.43666(6) 0.0352(4) Uani d . 1.000 . .
    O O4 0.20203(8) 0.32974(6) 0.59410(5) 0.0357(3) Uani d . 1.000 . .
    C C5 0.41977(14) 0.29267(9) 0.44609(6) 0.0336(4) Uani d . 1.000 . .
    C C6 0.39397(12) 0.34867(9) 0.49152(6) 0.0293(3) Uani d . 1.000 . .
    C C7 0.45795(12) 0.44811(8) 0.57523(5) 0.0247(3) Uani d . 1.000 . .
    C C8 0.60152(11) 0.59197(8) 0.68416(5) 0.0245(3) Uani d . 1.000 . .
    C C9 0.55567(11) 0.65385(8) 0.72794(5) 0.0241(3) Uani d . 1.000 . .
    C C10 0.44464(11) 0.63492(8) 0.75139(6) 0.0271(3) Uani d . 1.000 . .
    C C11 0.40069(13) 0.68983(9) 0.79312(6) 0.0307(4) Uani d . 1.000 . .
    C C12 0.46933(12) 0.76582(9) 0.81250(6) 0.0312(4) Uani d . 1.000 . .
    C C13 0.58055(12) 0.78611(9) 0.79129(6) 0.0304(4) Uani d . 1.000 . .
    C C14 0.62745(11) 0.73073(8) 0.74880(6) 0.0263(4) Uani d . 1.000 . .
    C C15 0.82217(12) 0.82105(9) 0.74591(6) 0.0297(4) Uani d . 1.000 . .
    C C16 0.94530(11) 0.80069(8) 0.76726(6) 0.0256(3) Uani d . 1.000 . .
    C C17 1.02858(11) 0.87235(8) 0.78144(5) 0.0260(3) Uani d . 1.000 . .
    C C18 0.98854(12) 0.96196(8) 0.77383(6) 0.0294(4) Uani d . 1.000 . .
    C C19 0.86683(13) 0.98111(9) 0.75292(6) 0.0346(4) Uani d . 1.000 . .
    C C20 0.78358(13) 0.91125(9) 0.73913(7) 0.0351(4) Uani d . 1.000 . .
    C C21 0.98772(13) 0.70311(9) 0.77297(6) 0.0325(4) Uani d . 1.000 . .
    C C22 1.16205(12) 0.85380(10) 0.80475(6) 0.0335(4) Uani d . 1.000 . .
    N N4 0.05545(10) 0.47307(7) 0.58508(5) 0.0281(3) Uani d . 1.000 . .
    N N5 0.00971(10) 0.38778(7) 0.57123(5) 0.0304(3) Uani d D 1.000 . .
    N N6 0.22941(11) 0.15107(8) 0.61035(6) 0.0385(4) Uani d D 1.000 . .
    C C23 0.02226(12) 0.62982(9) 0.59976(6) 0.0293(4) Uani d . 1.000 . .
    C C24 0.14408(12) 0.64560(8) 0.62567(6) 0.0266(3) Uani d . 1.000 . .
    C C25 0.17876(13) 0.73246(9) 0.64497(6) 0.0320(4) Uani d . 1.000 . .
    C C26 0.09406(14) 0.80314(9) 0.63855(6) 0.0350(4) Uani d . 1.000 . .
    C C27 -0.02636(14) 0.78881(10) 0.61347(7) 0.0410(5) Uani d . 1.000 . .
    C C28 -0.06137(14) 0.70255(10) 0.59448(7) 0.0398(4) Uani d . 1.000 . .
    C C29 -0.02069(12) 0.53978(9) 0.58113(6) 0.0324(4) Uani d . 1.000 . .
    C C30 0.09011(12) 0.31571(8) 0.58057(6) 0.0274(3) Uani d . 1.000 . .
    C C31 0.03505(12) 0.22381(8) 0.57255(6) 0.0280(4) Uani d . 1.000 . .
    C C32 -0.08981(13) 0.21319(10) 0.54979(7) 0.0405(5) Uani d . 1.000 . .
    C C33 -0.14415(15) 0.12908(10) 0.54095(8) 0.0483(5) Uani d . 1.000 . .
    C C34 -0.07282(14) 0.05222(10) 0.55509(7) 0.0421(5) Uani d . 1.000 . .
    C C35 0.04937(13) 0.05954(9) 0.57768(6) 0.0364(4) Uani d . 1.000 . .
    C C36 0.10719(13) 0.14491(9) 0.58750(6) 0.0302(4) Uani d . 1.000 . .
    C C37 0.30784(12) 0.07592(9) 0.62829(6) 0.0307(4) Uani d . 1.000 . .
    C C38 0.41823(13) 0.06300(9) 0.60272(6) 0.0321(4) Uani d . 1.000 . .
    C C39 0.49524(13) -0.01087(9) 0.62108(6) 0.0331(4) Uani d . 1.000 . .
    C C40 0.45940(13) -0.06923(9) 0.66372(6) 0.0344(4) Uani d . 1.000 . .
    C C41 0.35190(13) -0.05417(9) 0.68957(6) 0.0347(4) Uani d . 1.000 . .
    C C42 0.27609(13) 0.01856(9) 0.67221(6) 0.0339(4) Uani d . 1.000 . .
    C C43 0.45350(17) 0.12825(11) 0.55684(7) 0.0479(5) Uani d . 1.000 . .
    C C44 0.61826(15) -0.02580(12) 0.59715(8) 0.0481(6) Uani d . 1.000 . .
    H H1O 0.6817(16) 0.4431(12) 0.5782(6) 0.059(6) Uiso d D 1.000 . .
    H H2N 0.4343(9) 0.5582(10) 0.6517(6) 0.031(4) Uiso d D 1.000 . .
    H H3 0.72210 0.30720 0.46430 0.0400 Uiso c RU 1.000 . .
    H H3N 0.7699(15) 0.7042(9) 0.7096(7) 0.048(5) Uiso d D 1.000 . .
    H H4 0.56000 0.23790 0.40580 0.0420 Uiso c RU 1.000 . .
    H H5 0.35390 0.26520 0.42160 0.0400 Uiso c RU 1.000 . .
    H H6 0.30980 0.35980 0.49780 0.0350 Uiso c RU 1.000 . .
    H H7 0.37320 0.45890 0.58040 0.0300 Uiso c RU 1.000 . .
    H H10 0.39800 0.58270 0.73820 0.0330 Uiso c RU 1.000 . .
    H H11 0.32470 0.67590 0.80840 0.0370 Uiso c RU 1.000 . .
    H H12 0.43910 0.80450 0.84090 0.0370 Uiso c RU 1.000 . .
    H H13 0.62620 0.83810 0.80550 0.0360 Uiso c RU 1.000 . .
    H H18 1.04550 1.01030 0.78310 0.0350 Uiso c RU 1.000 . .
    H H19 0.84030 1.04240 0.74800 0.0420 Uiso c RU 1.000 . .
    H H20 0.69970 0.92460 0.72500 0.0420 Uiso c RU 1.000 . .
    H H21A 1.01680 0.68310 0.73620 0.0490 Uiso c RU 1.000 . .
    H H21B 0.91810 0.66480 0.78190 0.0490 Uiso c RU 1.000 . .
    H H21C 1.05580 0.69810 0.80450 0.0490 Uiso c RU 1.000 . .
    H H22A 1.20620 0.91150 0.81210 0.0500 Uiso c RU 1.000 . .
    H H22B 1.20240 0.81850 0.77600 0.0500 Uiso c RU 1.000 . .
    H H22C 1.16430 0.81930 0.84120 0.0500 Uiso c RU 1.000 . .
    H H3O 0.1931(16) 0.5282(9) 0.6200(8) 0.061(6) Uiso d D 1.000 . .
    H H5N -0.0706(9) 0.3809(11) 0.5650(7) 0.045(5) Uiso d D 1.000 . .
    H H6N 0.2625(15) 0.2043(8) 0.6108(7) 0.049(5) Uiso d D 1.000 . .
    H H25 0.26100 0.74330 0.66260 0.0380 Uiso c RU 1.000 . .
    H H26 0.11900 0.86230 0.65150 0.0420 Uiso c RU 1.000 . .
    H H27 -0.08430 0.83760 0.60930 0.0490 Uiso c RU 1.000 . .
    H H28 -0.14420 0.69240 0.57740 0.0480 Uiso c RU 1.000 . .
    H H29 -0.10510 0.53060 0.56610 0.0390 Uiso c RU 1.000 . .
    H H32 -0.13850 0.26590 0.54020 0.0490 Uiso c RU 1.000 . .
    H H33 -0.22890 0.12370 0.52540 0.0580 Uiso c RU 1.000 . .
    H H34 -0.10920 -0.00630 0.54900 0.0510 Uiso c RU 1.000 . .
    H H35 0.09620 0.00590 0.58690 0.0440 Uiso c RU 1.000 . .
    H H40 0.50980 -0.12040 0.67520 0.0410 Uiso c RU 1.000 . .
    H H41 0.33000 -0.09390 0.71930 0.0420 Uiso c RU 1.000 . .
    H H42 0.20240 0.02930 0.69030 0.0410 Uiso c RU 1.000 . .
    H H43A 0.49940 0.17960 0.57580 0.0720 Uiso c RU 1.000 . .
    H H43B 0.37800 0.15060 0.53390 0.0720 Uiso c RU 1.000 . .
    H H43C 0.50600 0.09700 0.53100 0.0720 Uiso c RU 1.000 . .
    H H44A 0.67550 0.02370 0.61000 0.0720 Uiso c RU 1.000 . .
    H H44B 0.60530 -0.02690 0.55440 0.0720 Uiso c RU 1.000 . .
    H H44C 0.65390 -0.08390 0.61150 0.0720 Uiso c RU 1.000 . .
loop_
    _atom_site_aniso_label
    _atom_site_aniso_U_11
    _atom_site_aniso_U_22
    _atom_site_aniso_U_33
    _atom_site_aniso_U_12
    _atom_site_aniso_U_13
    _atom_site_aniso_U_23
    O1 0.0239(5) 0.0414(6) 0.0360(5) -0.0004(4) -0.0001(4) -0.0079(4)
    O2 0.0234(4) 0.0294(5) 0.0393(5) -0.0001(4) 0.0018(4) -0.0064(4)
    N1 0.0270(5) 0.0200(5) 0.0278(5) -0.0004(4) 0.0014(4) -0.0010(4)
    N2 0.0220(5) 0.0229(5) 0.0312(6) 0.0003(4) 0.0013(4) -0.0044(4)
    N3 0.0257(6) 0.0301(6) 0.0546(8) -0.0067(5) 0.0081(5) -0.0154(5)
    C1 0.0261(6) 0.0215(6) 0.0254(6) -0.0014(5) 0.0005(5) 0.0023(5)
    C2 0.0270(6) 0.0271(6) 0.0263(6) 0.0000(5) 0.0003(5) 0.0038(5)
    C3 0.0329(7) 0.0369(7) 0.0293(7) 0.0049(6) 0.0040(6) 0.0006(6)
    O3 0.0225(4) 0.0281(5) 0.0505(6) 0.0009(4) -0.0008(4) -0.0015(4)
    C4 0.0450(8) 0.0338(7) 0.0265(6) 0.0025(6) 0.0026(6) -0.0026(5)
    O4 0.0253(5) 0.0272(5) 0.0541(6) -0.0029(4) 0.0024(4) 0.0013(4)
    C5 0.0388(8) 0.0317(7) 0.0288(7) -0.0064(6) -0.0026(6) -0.0023(5)
    C6 0.0285(6) 0.0285(6) 0.0303(6) -0.0038(5) -0.0002(5) 0.0006(5)
    C7 0.0235(6) 0.0223(6) 0.0279(6) -0.0014(5) 0.0004(5) 0.0012(5)
    C8 0.0246(6) 0.0193(5) 0.0287(6) -0.0002(5) -0.0015(5) 0.0009(5)
    C9 0.0231(6) 0.0196(5) 0.0284(6) 0.0016(4) -0.0025(5) 0.0004(5)
    C10 0.0254(6) 0.0228(6) 0.0321(6) -0.0014(5) -0.0014(5) -0.0004(5)
    C11 0.0278(6) 0.0278(6) 0.0368(7) 0.0009(5) 0.0045(6) -0.0001(5)
    C12 0.0320(7) 0.0275(6) 0.0336(7) 0.0038(5) 0.0019(6) -0.0035(5)
    C13 0.0293(6) 0.0234(6) 0.0370(7) -0.0001(5) -0.0034(6) -0.0049(5)
    C14 0.0227(6) 0.0221(6) 0.0330(7) 0.0006(5) -0.0024(5) -0.0008(5)
    C15 0.0255(6) 0.0264(6) 0.0373(7) -0.0047(5) 0.0042(5) -0.0067(5)
    C16 0.0258(6) 0.0223(6) 0.0295(6) -0.0015(5) 0.0065(5) -0.0016(5)
    C17 0.0247(6) 0.0260(6) 0.0279(6) -0.0018(5) 0.0058(5) -0.0026(5)
    C18 0.0296(7) 0.0223(6) 0.0366(7) -0.0053(5) 0.0047(5) -0.0027(5)
    C19 0.0350(7) 0.0222(6) 0.0462(8) 0.0015(5) 0.0026(6) 0.0001(6)
    C20 0.0256(6) 0.0294(7) 0.0492(8) 0.0019(5) -0.0015(6) -0.0034(6)
    C21 0.0339(7) 0.0227(6) 0.0421(8) -0.0003(5) 0.0091(6) 0.0003(5)
    C22 0.0252(6) 0.0345(7) 0.0406(8) -0.0020(5) 0.0026(6) -0.0017(6)
    N4 0.0287(6) 0.0216(5) 0.0338(6) -0.0015(4) 0.0019(5) -0.0009(4)
    N5 0.0252(6) 0.0221(5) 0.0428(6) -0.0019(4) -0.0015(5) -0.0024(5)
    N6 0.0308(6) 0.0216(6) 0.0602(8) -0.0008(5) -0.0077(6) 0.0000(5)
    C23 0.0264(6) 0.0244(6) 0.0366(7) -0.0002(5) 0.0013(5) -0.0011(5)
    C24 0.0239(6) 0.0263(6) 0.0297(6) -0.0012(5) 0.0041(5) 0.0013(5)
    C25 0.0300(7) 0.0306(7) 0.0352(7) -0.0063(5) 0.0030(6) -0.0016(6)
    C26 0.0404(8) 0.0242(6) 0.0405(8) -0.0050(6) 0.0054(6) -0.0021(6)
    C27 0.0395(8) 0.0258(7) 0.0568(9) 0.0052(6) 0.0012(7) -0.0010(6)
    C28 0.0296(7) 0.0303(7) 0.0570(9) 0.0036(6) -0.0063(7) -0.0039(7)
    C29 0.0259(6) 0.0273(6) 0.0423(8) -0.0012(5) -0.0038(6) -0.0023(6)
    C30 0.0276(6) 0.0244(6) 0.0303(6) -0.0013(5) 0.0037(5) 0.0001(5)
    C31 0.0272(6) 0.0237(6) 0.0329(7) -0.0021(5) 0.0017(5) -0.0015(5)
    C32 0.0315(7) 0.0287(7) 0.0588(10) -0.0009(6) -0.0060(7) 0.0020(7)
    C33 0.0343(8) 0.0338(8) 0.0727(11) -0.0064(6) -0.0128(8) -0.0001(8)
    C34 0.0412(8) 0.0269(7) 0.0563(9) -0.0088(6) -0.0040(7) -0.0025(7)
    C35 0.0375(8) 0.0233(6) 0.0466(8) -0.0003(6) -0.0036(6) -0.0015(6)
    C36 0.0314(7) 0.0253(6) 0.0336(7) -0.0020(5) 0.0020(5) -0.0012(5)
    C37 0.0303(7) 0.0220(6) 0.0379(7) 0.0003(5) -0.0046(6) -0.0024(5)
    C38 0.0367(7) 0.0262(6) 0.0323(7) -0.0030(5) -0.0012(6) -0.0014(5)
    C39 0.0318(7) 0.0289(6) 0.0376(7) 0.0000(5) -0.0007(6) -0.0064(6)
    C40 0.0342(7) 0.0229(6) 0.0435(8) -0.0009(5) -0.0081(6) -0.0014(6)
    C41 0.0374(7) 0.0281(7) 0.0372(7) -0.0080(6) -0.0024(6) 0.0034(6)
    C42 0.0318(7) 0.0282(7) 0.0411(8) -0.0034(5) 0.0017(6) -0.0013(6)
    C43 0.0606(11) 0.0431(9) 0.0401(8) -0.0037(8) 0.0058(8) 0.0062(7)
    C44 0.0424(9) 0.0501(10) 0.0523(10) 0.0064(7) 0.0081(8) -0.0063(8)
_geom_special_details
;
Bond distances, angles <i>etc</i>. have been calculated using the rounded
fractional coordinates. All su's are estimated from the variances of the
(full) variance-covariance matrix. The cell e.s.d.'s are taken into account in
the estimation of distances, angles and torsion angles
;
loop_
    _geom_bond_atom_site_label_1
    _geom_bond_atom_site_label_2
    _geom_bond_site_symmetry_1
    _geom_bond_site_symmetry_2
    _geom_bond_distance
    _geom_bond_publ_flag
    O1 C2 . . 1.3703(16) no
    O2 C8 . . 1.2325(15) no
    N1 N2 . . 1.3718(15) no
    N1 C7 . . 1.2871(16) no
    O1 H1O . . 0.867(16) no
    N2 C8 . . 1.3718(16) no
    N3 C14 . . 1.3777(17) no
    N3 C15 . . 1.4207(18) no
    C1 C6 . . 1.3989(18) no
    C1 C7 . . 1.4534(17) no
    C1 C2 . . 1.4084(18) no
    C2 C3 . . 1.3876(19) no
    N2 H2N . . 0.857(10) no
    N3 H3N . . 0.865(15) no
    C3 C4 . . 1.384(2) no
    O3 C24 . . 1.3597(15) no
    O4 C30 . . 1.2334(16) no
    C4 C5 . . 1.380(2) no
    C5 C6 . . 1.3839(19) no
    C8 C9 . . 1.4831(17) no
    C9 C14 . . 1.4255(17) no
    C9 C10 . . 1.3959(17) no
    C10 C11 . . 1.3788(19) no
    C11 C12 . . 1.3887(19) no
    C12 C13 . . 1.3780(19) no
    C13 C14 . . 1.4093(19) no
    C15 C20 . . 1.3949(19) no
    C15 C16 . . 1.4004(18) no
    C16 C21 . . 1.5086(18) no
    C16 C17 . . 1.4018(17) no
    C17 C22 . . 1.5087(18) no
    C17 C18 . . 1.3929(17) no
    C18 C19 . . 1.3801(19) no
    C19 C20 . . 1.3803(19) no
    C3 H3 . . 0.9500 no
    O3 H3O . . 0.867(15) no
    C4 H4 . . 0.9500 no
    N4 N5 . . 1.3737(15) no
    N4 C29 . . 1.2777(17) no
    N5 C30 . . 1.3731(16) no
    C5 H5 . . 0.9500 no
    N6 C36 . . 1.3711(19) no
    N6 C37 . . 1.4270(18) no
    C6 H6 . . 0.9500 no
    C7 H7 . . 0.9500 no
    C10 H10 . . 0.9500 no
    C11 H11 . . 0.9500 no
    C12 H12 . . 0.9500 no
    C13 H13 . . 0.9500 no
    C18 H18 . . 0.9500 no
    C19 H19 . . 0.9500 no
    C20 H20 . . 0.9500 no
    C21 H21A . . 0.9800 no
    C21 H21C . . 0.9800 no
    C21 H21B . . 0.9800 no
    C22 H22A . . 0.9800 no
    C22 H22C . . 0.9800 no
    C22 H22B . . 0.9800 no
    N5 H5N . . 0.870(10) no
    N6 H6N . . 0.861(13) no
    C23 C29 . . 1.4533(19) no
    C23 C24 . . 1.4049(19) no
    C23 C28 . . 1.398(2) no
    C24 C25 . . 1.3913(18) no
    C25 C26 . . 1.383(2) no
    C26 C27 . . 1.382(2) no
    C27 C28 . . 1.382(2) no
    C30 C31 . . 1.4809(17) no
    C31 C36 . . 1.4200(18) no
    C31 C32 . . 1.403(2) no
    C32 C33 . . 1.376(2) no
    C33 C34 . . 1.388(2) no
    C34 C35 . . 1.370(2) no
    C35 C36 . . 1.4103(19) no
    C37 C38 . . 1.3991(19) no
    C37 C42 . . 1.3888(19) no
    C38 C43 . . 1.507(2) no
    C38 C39 . . 1.4061(19) no
    C39 C40 . . 1.3909(19) no
    C39 C44 . . 1.509(2) no
    C40 C41 . . 1.379(2) no
    C41 C42 . . 1.3805(19) no
    C25 H25 . . 0.9500 no
    C26 H26 . . 0.9500 no
    C27 H27 . . 0.9500 no
    C28 H28 . . 0.9500 no
    C29 H29 . . 0.9500 no
    C32 H32 . . 0.9500 no
    C33 H33 . . 0.9500 no
    C34 H34 . . 0.9500 no
    C35 H35 . . 0.9500 no
    C40 H40 . . 0.9500 no
    C41 H41 . . 0.9500 no
    C42 H42 . . 0.9500 no
    C43 H43A . . 0.9800 no
    C43 H43B . . 0.9800 no
    C43 H43C . . 0.9800 no
    C44 H44A . . 0.9800 no
    C44 H44B . . 0.9800 no
    C44 H44C . . 0.9800 no
loop_
    _geom_angle_atom_site_label_1
    _geom_angle_atom_site_label_2
    _geom_angle_atom_site_label_3
    _geom_angle_site_symmetry_1
    _geom_angle_site_symmetry_2
    _geom_angle_site_symmetry_3
    _geom_angle
    _geom_angle_publ_flag
    N2 N1 C7 . . . 117.85(11) no
    C2 O1 H1O . . . 106.9(11) no
    N1 N2 C8 . . . 118.23(10) no
    C14 N3 C15 . . . 126.18(12) no
    C2 C1 C6 . . . 118.51(11) no
    C2 C1 C7 . . . 122.28(11) no
    C6 C1 C7 . . . 119.19(11) no
    O1 C2 C1 . . . 121.96(11) no
    O1 C2 C3 . . . 118.20(12) no
    N1 N2 H2N . . . 119.1(9) no
    C8 N2 H2N . . . 119.7(10) no
    C1 C2 C3 . . . 119.84(12) no
    C15 N3 H3N . . . 116.7(10) no
    C14 N3 H3N . . . 114.5(10) no
    C2 C3 C4 . . . 120.36(13) no
    C3 C4 C5 . . . 120.58(13) no
    C4 C5 C6 . . . 119.53(13) no
    C1 C6 C5 . . . 121.16(12) no
    N1 C7 C1 . . . 119.89(11) no
    O2 C8 C9 . . . 124.35(11) no
    N2 C8 C9 . . . 114.69(10) no
    O2 C8 N2 . . . 120.96(11) no
    C8 C9 C14 . . . 120.47(11) no
    C10 C9 C14 . . . 119.14(11) no
    C8 C9 C10 . . . 120.31(11) no
    C9 C10 C11 . . . 121.87(11) no
    C10 C11 C12 . . . 118.94(12) no
    C11 C12 C13 . . . 121.09(13) no
    C12 C13 C14 . . . 120.91(12) no
    N3 C14 C9 . . . 120.18(11) no
    N3 C14 C13 . . . 121.80(11) no
    C9 C14 C13 . . . 118.02(11) no
    C16 C15 C20 . . . 120.28(12) no
    N3 C15 C20 . . . 120.27(12) no
    N3 C15 C16 . . . 119.33(12) no
    C15 C16 C21 . . . 120.17(11) no
    C15 C16 C17 . . . 118.87(11) no
    C17 C16 C21 . . . 120.94(11) no
    C16 C17 C18 . . . 119.99(11) no
    C16 C17 C22 . . . 120.80(11) no
    C18 C17 C22 . . . 119.22(11) no
    C17 C18 C19 . . . 120.57(12) no
    C18 C19 C20 . . . 120.08(12) no
    C15 C20 C19 . . . 120.21(13) no
    C2 C3 H3 . . . 120.00 no
    C4 C3 H3 . . . 120.00 no
    C24 O3 H3O . . . 107.2(11) no
    C5 C4 H4 . . . 120.00 no
    C3 C4 H4 . . . 120.00 no
    N5 N4 C29 . . . 118.19(11) no
    C4 C5 H5 . . . 120.00 no
    C6 C5 H5 . . . 120.00 no
    N4 N5 C30 . . . 117.61(10) no
    C36 N6 C37 . . . 125.27(12) no
    C5 C6 H6 . . . 119.00 no
    C1 C6 H6 . . . 119.00 no
    N1 C7 H7 . . . 120.00 no
    C1 C7 H7 . . . 120.00 no
    C9 C10 H10 . . . 119.00 no
    C11 C10 H10 . . . 119.00 no
    C12 C11 H11 . . . 121.00 no
    C10 C11 H11 . . . 121.00 no
    C11 C12 H12 . . . 119.00 no
    C13 C12 H12 . . . 119.00 no
    C14 C13 H13 . . . 120.00 no
    C12 C13 H13 . . . 120.00 no
    C17 C18 H18 . . . 120.00 no
    C19 C18 H18 . . . 120.00 no
    C20 C19 H19 . . . 120.00 no
    C18 C19 H19 . . . 120.00 no
    C19 C20 H20 . . . 120.00 no
    C15 C20 H20 . . . 120.00 no
    C16 C21 H21B . . . 109.00 no
    H21A C21 H21C . . . 109.00 no
    C16 C21 H21C . . . 109.00 no
    C16 C21 H21A . . . 109.00 no
    H21A C21 H21B . . . 109.00 no
    H21B C21 H21C . . . 109.00 no
    C17 C22 H22C . . . 109.00 no
    H22B C22 H22C . . . 109.00 no
    H22A C22 H22B . . . 109.00 no
    H22A C22 H22C . . . 110.00 no
    C17 C22 H22B . . . 109.00 no
    C17 C22 H22A . . . 110.00 no
    C30 N5 H5N . . . 122.6(11) no
    N4 N5 H5N . . . 118.2(11) no
    C36 N6 H6N . . . 116.5(10) no
    C37 N6 H6N . . . 118.0(10) no
    C24 C23 C28 . . . 118.55(12) no
    C28 C23 C29 . . . 119.30(12) no
    C24 C23 C29 . . . 122.07(12) no
    O3 C24 C25 . . . 118.65(12) no
    O3 C24 C23 . . . 121.65(11) no
    C23 C24 C25 . . . 119.70(12) no
    C24 C25 C26 . . . 120.29(13) no
    C25 C26 C27 . . . 120.84(13) no
    C26 C27 C28 . . . 119.07(14) no
    C23 C28 C27 . . . 121.56(14) no
    N4 C29 C23 . . . 119.78(12) no
    O4 C30 C31 . . . 123.66(11) no
    N5 C30 C31 . . . 116.54(11) no
    O4 C30 N5 . . . 119.80(11) no
    C30 C31 C36 . . . 120.91(12) no
    C32 C31 C36 . . . 118.71(12) no
    C30 C31 C32 . . . 120.38(12) no
    C31 C32 C33 . . . 122.25(13) no
    C32 C33 C34 . . . 118.76(15) no
    C33 C34 C35 . . . 120.88(14) no
    C34 C35 C36 . . . 121.54(13) no
    N6 C36 C31 . . . 121.34(12) no
    N6 C36 C35 . . . 120.81(12) no
    C31 C36 C35 . . . 117.85(12) no
    C38 C37 C42 . . . 120.86(12) no
    N6 C37 C42 . . . 119.76(12) no
    N6 C37 C38 . . . 119.34(12) no
    C37 C38 C43 . . . 120.02(13) no
    C37 C38 C39 . . . 118.83(12) no
    C39 C38 C43 . . . 121.15(13) no
    C38 C39 C40 . . . 119.28(13) no
    C38 C39 C44 . . . 121.25(13) no
    C40 C39 C44 . . . 119.44(13) no
    C39 C40 C41 . . . 121.16(13) no
    C40 C41 C42 . . . 120.04(13) no
    C37 C42 C41 . . . 119.79(13) no
    C24 C25 H25 . . . 120.00 no
    C26 C25 H25 . . . 120.00 no
    C25 C26 H26 . . . 120.00 no
    C27 C26 H26 . . . 120.00 no
    C26 C27 H27 . . . 120.00 no
    C28 C27 H27 . . . 120.00 no
    C23 C28 H28 . . . 119.00 no
    C27 C28 H28 . . . 119.00 no
    N4 C29 H29 . . . 120.00 no
    C23 C29 H29 . . . 120.00 no
    C31 C32 H32 . . . 119.00 no
    C33 C32 H32 . . . 119.00 no
    C32 C33 H33 . . . 121.00 no
    C34 C33 H33 . . . 121.00 no
    C33 C34 H34 . . . 120.00 no
    C35 C34 H34 . . . 120.00 no
    C34 C35 H35 . . . 119.00 no
    C36 C35 H35 . . . 119.00 no
    C39 C40 H40 . . . 119.00 no
    C41 C40 H40 . . . 119.00 no
    C40 C41 H41 . . . 120.00 no
    C42 C41 H41 . . . 120.00 no
    C37 C42 H42 . . . 120.00 no
    C41 C42 H42 . . . 120.00 no
    C38 C43 H43A . . . 109.00 no
    C38 C43 H43B . . . 109.00 no
    C38 C43 H43C . . . 110.00 no
    H43A C43 H43B . . . 109.00 no
    H43A C43 H43C . . . 110.00 no
    H43B C43 H43C . . . 109.00 no
    C39 C44 H44A . . . 109.00 no
    C39 C44 H44B . . . 109.00 no
    C39 C44 H44C . . . 109.00 no
    H44A C44 H44B . . . 109.00 no
    H44A C44 H44C . . . 110.00 no
    H44B C44 H44C . . . 109.00 no
loop_
    _geom_torsion_atom_site_label_1
    _geom_torsion_atom_site_label_2
    _geom_torsion_atom_site_label_3
    _geom_torsion_atom_site_label_4
    _geom_torsion_site_symmetry_1
    _geom_torsion_site_symmetry_2
    _geom_torsion_site_symmetry_3
    _geom_torsion_site_symmetry_4
    _geom_torsion
    _geom_torsion_publ_flag
    C7 N1 N2 C8 . . . . -171.12(11) no
    N2 N1 C7 C1 . . . . 178.96(10) no
    N1 N2 C8 O2 . . . . -3.03(17) no
    N1 N2 C8 C9 . . . . 177.51(10) no
    C15 N3 C14 C9 . . . . -177.55(12) no
    C15 N3 C14 C13 . . . . 2.3(2) no
    C14 N3 C15 C16 . . . . 122.74(15) no
    C14 N3 C15 C20 . . . . -61.4(2) no
    C6 C1 C2 O1 . . . . 178.81(12) no
    C6 C1 C2 C3 . . . . -0.66(18) no
    C7 C1 C2 O1 . . . . 0.62(19) no
    C7 C1 C2 C3 . . . . -178.85(12) no
    C2 C1 C6 C5 . . . . 1.21(19) no
    C7 C1 C6 C5 . . . . 179.46(12) no
    C2 C1 C7 N1 . . . . -1.99(18) no
    C6 C1 C7 N1 . . . . 179.83(12) no
    O1 C2 C3 C4 . . . . 179.92(12) no
    C1 C2 C3 C4 . . . . -0.6(2) no
    C2 C3 C4 C5 . . . . 1.3(2) no
    C3 C4 C5 C6 . . . . -0.8(2) no
    C4 C5 C6 C1 . . . . -0.5(2) no
    O2 C8 C9 C10 . . . . -154.06(12) no
    O2 C8 C9 C14 . . . . 22.71(18) no
    N2 C8 C9 C10 . . . . 25.38(16) no
    N2 C8 C9 C14 . . . . -157.85(11) no
    C8 C9 C10 C11 . . . . 178.52(12) no
    C14 C9 C10 C11 . . . . 1.71(19) no
    C8 C9 C14 N3 . . . . 1.17(18) no
    C8 C9 C14 C13 . . . . -178.69(11) no
    C10 C9 C14 N3 . . . . 177.98(12) no
    C10 C9 C14 C13 . . . . -1.89(18) no
    C9 C10 C11 C12 . . . . -0.3(2) no
    C10 C11 C12 C13 . . . . -0.9(2) no
    C11 C12 C13 C14 . . . . 0.6(2) no
    C12 C13 C14 N3 . . . . -179.10(13) no
    C12 C13 C14 C9 . . . . 0.77(19) no
    N3 C15 C16 C17 . . . . 175.69(12) no
    N3 C15 C16 C21 . . . . -2.4(2) no
    C20 C15 C16 C17 . . . . -0.2(2) no
    C20 C15 C16 C21 . . . . -178.30(13) no
    N3 C15 C20 C19 . . . . -175.23(14) no
    C16 C15 C20 C19 . . . . 0.6(2) no
    C15 C16 C17 C18 . . . . -0.44(19) no
    C15 C16 C17 C22 . . . . 179.82(12) no
    C21 C16 C17 C18 . . . . 177.67(12) no
    C21 C16 C17 C22 . . . . -2.07(19) no
    C16 C17 C18 C19 . . . . 0.65(19) no
    C22 C17 C18 C19 . . . . -179.61(12) no
    C17 C18 C19 C20 . . . . -0.2(2) no
    C18 C19 C20 C15 . . . . -0.4(2) no
    C29 N4 N5 C30 . . . . -174.36(12) no
    N5 N4 C29 C23 . . . . 175.18(12) no
    N4 N5 C30 O4 . . . . -8.56(19) no
    N4 N5 C30 C31 . . . . 172.40(11) no
    C37 N6 C36 C31 . . . . 177.96(13) no
    C37 N6 C36 C35 . . . . -2.5(2) no
    C36 N6 C37 C38 . . . . 121.90(15) no
    C36 N6 C37 C42 . . . . -60.4(2) no
    C28 C23 C24 O3 . . . . 179.60(13) no
    C28 C23 C24 C25 . . . . -0.4(2) no
    C29 C23 C24 O3 . . . . 2.8(2) no
    C29 C23 C24 C25 . . . . -177.26(13) no
    C24 C23 C28 C27 . . . . 0.7(2) no
    C29 C23 C28 C27 . . . . 177.66(14) no
    C24 C23 C29 N4 . . . . -4.1(2) no
    C28 C23 C29 N4 . . . . 179.10(13) no
    O3 C24 C25 C26 . . . . 179.76(13) no
    C23 C24 C25 C26 . . . . -0.2(2) no
    C24 C25 C26 C27 . . . . 0.6(2) no
    C25 C26 C27 C28 . . . . -0.3(2) no
    C26 C27 C28 C23 . . . . -0.4(2) no
    O4 C30 C31 C32 . . . . -171.61(14) no
    O4 C30 C31 C36 . . . . 8.2(2) no
    N5 C30 C31 C32 . . . . 7.39(19) no
    N5 C30 C31 C36 . . . . -172.78(12) no
    C30 C31 C32 C33 . . . . 179.16(15) no
    C36 C31 C32 C33 . . . . -0.7(2) no
    C30 C31 C36 N6 . . . . 0.7(2) no
    C30 C31 C36 C35 . . . . -178.83(13) no
    C32 C31 C36 N6 . . . . -179.48(14) no
    C32 C31 C36 C35 . . . . 1.0(2) no
    C31 C32 C33 C34 . . . . 0.0(3) no
    C32 C33 C34 C35 . . . . 0.3(3) no
    C33 C34 C35 C36 . . . . 0.1(2) no
    C34 C35 C36 N6 . . . . 179.74(14) no
    C34 C35 C36 C31 . . . . -0.7(2) no
    N6 C37 C38 C39 . . . . 179.50(12) no
    N6 C37 C38 C43 . . . . 0.2(2) no
    C42 C37 C38 C39 . . . . 1.8(2) no
    C42 C37 C38 C43 . . . . -177.53(13) no
    N6 C37 C42 C41 . . . . 179.98(12) no
    C38 C37 C42 C41 . . . . -2.3(2) no
    C37 C38 C39 C40 . . . . 0.4(2) no
    C37 C38 C39 C44 . . . . -177.13(13) no
    C43 C38 C39 C40 . . . . 179.73(13) no
    C43 C38 C39 C44 . . . . 2.2(2) no
    C38 C39 C40 C41 . . . . -2.1(2) no
    C44 C39 C40 C41 . . . . 175.46(14) no
    C39 C40 C41 C42 . . . . 1.6(2) no
    C40 C41 C42 C37 . . . . 0.6(2) no
loop_
    _geom_hbond_atom_site_label_D
    _geom_hbond_atom_site_label_H
    _geom_hbond_atom_site_label_A
    _geom_hbond_site_symmetry_A
    _geom_hbond_distance_DH
    _geom_hbond_distance_HA
    _geom_hbond_distance_DA
    _geom_hbond_angle_DHA
    _geom_hbond_publ_flag
    O1 H1O N1 . 0.867(16) 1.825(17) 2.6048(14) 148.7(16) yes
    N2 H2N O3 . 0.857(10) 2.223(10) 3.0640(14) 166.8(13) yes
    N3 H3N O2 . 0.865(15) 2.008(14) 2.7114(15) 137.7(14) yes
    O3 H3O N4 . 0.867(15) 1.806(17) 2.5854(14) 148.7(15) yes
    N5 H5N O1 1_455 0.870(10) 2.377(10) 3.2164(14) 162.2(14) yes
    N6 H6N O4 . 0.861(13) 1.982(13) 2.6675(15) 135.8(14) yes
    C21 H21B N3 . 0.98 2.51 2.8556(19) 100 no
    C32 H32 N5 . 0.95 2.46 2.8081(18) 102 no
    C43 H43B N6 . 0.98 2.51 2.853(2) 100 no
_iucr_refine_instructions_details
;
TITL skm162_a.res in P2(1)/c
CELL  0.71073  10.8056  14.7141  23.0408   90.000   96.181   90.000
ZERR     8.00   0.0008   0.0012   0.0018    0.000    0.001    0.000
LATT   1
SYMM  - X, 1/2 + Y, 1/2 - Z
SFAC  C    H    N    O
UNIT  176 168 24 16
MERG   2
OMIT     1   0   0
DFIX 0.85 0.01 O1 H1O O3 H3O N2 H2N N3 H3N N5 H5N N6 H6N
MPLA C1 > C6
MPLA C9 > C14
MPLA C15 > C20
MPLA C23 > C28
MPLA C31 > C36
MPLA C37 C42
EQIV $1 x-1, y, z
HTAB N2 O3
HTAB O1 N1
HTAB N3 O2
HTAB O3 N4
HTAB N5 O1_$1
HTAB N6 O4
FMAP   2
PLAN    5
SIZE     0.110   0.160   0.240
ACTA    59.20
BOND   $H
CONF
L.S.  13
TEMP  -123.00
WGHT    0.061400    0.512600
FVAR       0.07614
O1    4    0.712301    0.411696    0.551282    11.00000    0.02393    0.04138 =
         0.03597   -0.00787   -0.00014   -0.00036
O2    4    0.711784    0.583788    0.675900    11.00000    0.02343    0.02945 =
         0.03928   -0.00642    0.00184   -0.00011
N1    3    0.544947    0.485665    0.609625    11.00000    0.02700    0.02000 =
         0.02780   -0.00097    0.00143   -0.00042
N2    3    0.510643    0.541942    0.652581    11.00000    0.02202    0.02290 =
         0.03124   -0.00437    0.00135    0.00032
N3    3    0.739265    0.749140    0.727617    11.00000    0.02569    0.03015 =
         0.05457   -0.01540    0.00806   -0.00670
C1    1    0.489615    0.389165    0.528419    11.00000    0.02608    0.02149 =
         0.02544    0.00234    0.00055   -0.00145
C2    1    0.613658    0.373167    0.517726    11.00000    0.02699    0.02713 =
         0.02628    0.00383    0.00026    0.00004
C3    1    0.638444    0.317509    0.471764    11.00000    0.03290    0.03691 =
         0.02928    0.00060    0.00399    0.00485
AFIX  43
H3    2    0.722090    0.307186    0.464345    11.00000   -1.20000
AFIX   0
C4    1    0.541953    0.276942    0.436663    11.00000    0.04496    0.03384 =
         0.02653   -0.00257    0.00256    0.00248
AFIX  43
H4    2    0.559973    0.237932    0.405811    11.00000   -1.20000
AFIX   0
C5    1    0.419773    0.292667    0.446090    11.00000    0.03882    0.03171 =
         0.02883   -0.00232   -0.00264   -0.00638
AFIX  43
H5    2    0.353872    0.265244    0.421568    11.00000   -1.20000
AFIX   0
C6    1    0.393968    0.348671    0.491525    11.00000    0.02845    0.02850 =
         0.03028    0.00056   -0.00022   -0.00384
AFIX  43
H6    2    0.309816    0.359806    0.497763    11.00000   -1.20000
AFIX   0
C7    1    0.457954    0.448106    0.575233    11.00000    0.02347    0.02232 =
         0.02793    0.00124    0.00042   -0.00140
AFIX  43
H7    2    0.373175    0.458896    0.580441    11.00000   -1.20000
AFIX   0
C8    1    0.601521    0.591965    0.684165    11.00000    0.02459    0.01926 =
         0.02875    0.00089   -0.00150   -0.00015
C9    1    0.555669    0.653847    0.727940    11.00000    0.02309    0.01962 =
         0.02842    0.00036   -0.00254    0.00156
C10   1    0.444641    0.634920    0.751385    11.00000    0.02537    0.02283 =
         0.03210   -0.00041   -0.00138   -0.00142
AFIX  43
H10   2    0.398036    0.582729    0.738218    11.00000   -1.20000
AFIX   0
C11   1    0.400692    0.689833    0.793118    11.00000    0.02785    0.02784 =
         0.03684   -0.00013    0.00446    0.00086
AFIX  43
H11   2    0.324664    0.675904    0.808367    11.00000   -1.20000
AFIX   0
C12   1    0.469333    0.765821    0.812503    11.00000    0.03200    0.02748 =
         0.03356   -0.00351    0.00189    0.00378
AFIX  43
H12   2    0.439111    0.804456    0.840855    11.00000   -1.20000
AFIX   0
C13   1    0.580548    0.786111    0.791295    11.00000    0.02929    0.02344 =
         0.03696   -0.00488   -0.00342   -0.00005
AFIX  43
H13   2    0.626244    0.838144    0.805515    11.00000   -1.20000
AFIX   0
C14   1    0.627454    0.730733    0.748795    11.00000    0.02268    0.02210 =
         0.03298   -0.00080   -0.00238    0.00060
C15   1    0.822172    0.821046    0.745907    11.00000    0.02548    0.02640 =
         0.03734   -0.00673    0.00418   -0.00475
C16   1    0.945304    0.800692    0.767265    11.00000    0.02582    0.02232 =
         0.02952   -0.00157    0.00646   -0.00154
C17   1    1.028576    0.872345    0.781436    11.00000    0.02469    0.02597 =
         0.02794   -0.00260    0.00582   -0.00184
C18   1    0.988544    0.961964    0.773827    11.00000    0.02961    0.02235 =
         0.03658   -0.00269    0.00467   -0.00526
AFIX  43
H18   2    1.045512    1.010318    0.783105    11.00000   -1.20000
AFIX   0
C19   1    0.866832    0.981109    0.752924    11.00000    0.03501    0.02221 =
         0.04618    0.00008    0.00261    0.00149
AFIX  43
H19   2    0.840313    1.042448    0.748020    11.00000   -1.20000
AFIX   0
C20   1    0.783575    0.911248    0.739134    11.00000    0.02560    0.02939 =
         0.04923   -0.00335   -0.00151    0.00186
AFIX  43
H20   2    0.699722    0.924642    0.724985    11.00000   -1.20000
AFIX   0
C21   1    0.987717    0.703114    0.772968    11.00000    0.03393    0.02274 =
         0.04212    0.00034    0.00914   -0.00028
AFIX 137
H21A  2    1.016826    0.683111    0.736205    11.00000   -1.50000
H21B  2    0.918061    0.664761    0.781878    11.00000   -1.50000
H21C  2    1.055815    0.698082    0.804524    11.00000   -1.50000
AFIX   0
C22   1    1.162052    0.853803    0.804747    11.00000    0.02520    0.03450 =
         0.04064   -0.00166    0.00262   -0.00200
AFIX 137
H22A  2    1.206161    0.911544    0.812112    11.00000   -1.50000
H22B  2    1.202405    0.818474    0.776026    11.00000   -1.50000
H22C  2    1.164290    0.819346    0.841243    11.00000   -1.50000
AFIX   0
O3    4    0.229979    0.577850    0.632509    11.00000    0.02249    0.02807 =
         0.05055   -0.00147   -0.00084    0.00093
O4    4    0.202031    0.329738    0.594103    11.00000    0.02526    0.02716 =
         0.05407    0.00127    0.00237   -0.00292
N4    3    0.055448    0.473066    0.585078    11.00000    0.02867    0.02158 =
         0.03384   -0.00094    0.00188   -0.00147
N5    3    0.009708    0.387785    0.571231    11.00000    0.02519    0.02208 =
         0.04279   -0.00244   -0.00151   -0.00185
N6    3    0.229410    0.151072    0.610347    11.00000    0.03077    0.02164 =
         0.06016   -0.00001   -0.00767   -0.00076
C23   1    0.022263    0.629824    0.599756    11.00000    0.02640    0.02436 =
         0.03665   -0.00109    0.00135   -0.00022
C24   1    0.144084    0.645598    0.625667    11.00000    0.02395    0.02630 =
         0.02974    0.00126    0.00412   -0.00119
C25   1    0.178763    0.732456    0.644967    11.00000    0.02996    0.03057 =
         0.03516   -0.00157    0.00300   -0.00629
AFIX  43
H25   2    0.260990    0.743251    0.662634    11.00000   -1.20000
AFIX   0
C26   1    0.094062    0.803138    0.638545    11.00000    0.04035    0.02419 =
         0.04046   -0.00215    0.00538   -0.00496
AFIX  43
H26   2    0.118974    0.862299    0.651537    11.00000   -1.20000
AFIX   0
C27   1   -0.026364    0.788812    0.613469    11.00000    0.03947    0.02584 =
         0.05676   -0.00097    0.00116    0.00523
AFIX  43
H27   2   -0.084270    0.837572    0.609342    11.00000   -1.20000
AFIX   0
C28   1   -0.061372    0.702546    0.594480    11.00000    0.02962    0.03029 =
         0.05701   -0.00386   -0.00632    0.00360
AFIX  43
H28   2   -0.144248    0.692447    0.577438    11.00000   -1.20000
AFIX   0
C29   1   -0.020695    0.539784    0.581134    11.00000    0.02585    0.02734 =
         0.04231   -0.00231   -0.00381   -0.00125
AFIX  43
H29   2   -0.105102    0.530557    0.566078    11.00000   -1.20000
AFIX   0
C30   1    0.090107    0.315709    0.580568    11.00000    0.02759    0.02444 =
         0.03033    0.00006    0.00373   -0.00133
C31   1    0.035048    0.223809    0.572550    11.00000    0.02717    0.02367 =
         0.03294   -0.00153    0.00171   -0.00206
C32   1   -0.089809    0.213193    0.549795    11.00000    0.03146    0.02872 =
         0.05876    0.00196   -0.00595   -0.00092
AFIX  43
H32   2   -0.138520    0.265896    0.540163    11.00000   -1.20000
AFIX   0
C33   1   -0.144150    0.129076    0.540946    11.00000    0.03430    0.03383 =
         0.07275   -0.00012   -0.01285   -0.00643
AFIX  43
H33   2   -0.228925    0.123713    0.525443    11.00000   -1.20000
AFIX   0
C34   1   -0.072824    0.052218    0.555089    11.00000    0.04122    0.02686 =
         0.05630   -0.00254   -0.00398   -0.00877
AFIX  43
H34   2   -0.109185   -0.006263    0.549032    11.00000   -1.20000
AFIX   0
C35   1    0.049369    0.059536    0.577677    11.00000    0.03749    0.02328 =
         0.04664   -0.00155   -0.00364   -0.00026
AFIX  43
H35   2    0.096222    0.005853    0.586936    11.00000   -1.20000
AFIX   0
C36   1    0.107191    0.144908    0.587497    11.00000    0.03141    0.02527 =
         0.03359   -0.00120    0.00198   -0.00198
C37   1    0.307836    0.075921    0.628292    11.00000    0.03034    0.02202 =
         0.03787   -0.00241   -0.00463    0.00032
C38   1    0.418234    0.063003    0.602720    11.00000    0.03667    0.02620 =
         0.03229   -0.00144   -0.00118   -0.00297
C39   1    0.495237   -0.010872    0.621077    11.00000    0.03185    0.02894 =
         0.03757   -0.00642   -0.00071    0.00002
C40   1    0.459395   -0.069233    0.663722    11.00000    0.03415    0.02289 =
         0.04347   -0.00138   -0.00805   -0.00093
AFIX  43
H40   2    0.509846   -0.120363    0.675246    11.00000   -1.20000
AFIX   0
C41   1    0.351896   -0.054167    0.689567    11.00000    0.03742    0.02807 =
         0.03720    0.00345   -0.00239   -0.00796
AFIX  43
H41   2    0.330000   -0.093866    0.719333    11.00000   -1.20000
AFIX   0
C42   1    0.276094    0.018564    0.672211    11.00000    0.03177    0.02822 =
         0.04115   -0.00126    0.00173   -0.00342
AFIX  43
H42   2    0.202447    0.029347    0.690252    11.00000   -1.20000
AFIX   0
C43   1    0.453505    0.128248    0.556845    11.00000    0.06058    0.04307 =
         0.04007    0.00617    0.00577   -0.00367
AFIX 137
H43A  2    0.499424    0.179594    0.575762    11.00000   -1.50000
H43B  2    0.377994    0.150606    0.533909    11.00000   -1.50000
H43C  2    0.506033    0.096975    0.531030    11.00000   -1.50000
AFIX   0
C44   1    0.618261   -0.025802    0.597153    11.00000    0.04244    0.05013 =
         0.05233   -0.00630    0.00806    0.00636
AFIX 137
H44A  2    0.675479    0.023665    0.610013    11.00000   -1.50000
H44B  2    0.605296   -0.026893    0.554402    11.00000   -1.50000
H44C  2    0.653904   -0.083874    0.611505    11.00000   -1.50000
AFIX   0
H1O   2    0.681713    0.443100    0.578165    11.00000    0.05852
H2N   2    0.434313    0.558224    0.651659    11.00000    0.03112
H3N   2    0.769853    0.704229    0.709563    11.00000    0.04839
H3O   2    0.193117    0.528202    0.620000    11.00000    0.06109
H5N   2   -0.070587    0.380885    0.565028    11.00000    0.04487
H6N   2    0.262500    0.204349    0.610816    11.00000    0.04853
HKLF 4
REM  skm162_a.res in P2(1)/c
REM R1 =  0.0470 for    6949 Fo > 4sig(Fo)  and  0.0743 for all   10033 data
REM    515 parameters refined using      6 restraints
END
WGHT      0.0615      0.5127
REM Highest difference peak  0.319,  deepest hole -0.196,  1-sigma level  0.047
Q1    1   0.5943  0.6877  0.7430  11.00000  0.05    0.32
Q2    1   0.9655  0.7612  0.7674  11.00000  0.05    0.31
Q3    1  -0.0206  0.6598  0.6054  11.00000  0.05    0.30
Q4    1   0.8904  0.8147  0.7490  11.00000  0.05    0.29
Q5    1   0.0026  0.5881  0.5938  11.00000  0.05    0.29
;
