# Supplementary material for: Crystal structure of 2-(2,3-di­methyl­anilino)-N′-[(1E)-2-hy­droxy­benzyl­idene]benzohydrazide
Source: Acta Crystallogr E Crystallogr Commun. 2015 Nov 21;71(Pt 12):o957–8. doi: 10.1107/S2056989015021532 (PMC4719921; doi:10.1107/S2056989015021532)
Supplement: Supplementary file 2 [file e-71-0o957-Isup2.hkl]

#
# h,k,l, Fc-squared, Fo-squared, sigma(Fo-squared), status flag
#
data_I
_shelx_title ' skm162_a.res in P2(1)/c'
_shelx_refln_list_code          4
_shelx_F_calc_maximum      406.88
_exptl_crystal_F_000      1520.00
_reflns_d_resolution_high  0.7185

loop_
 _space_group_symop_operation_xyz
 'x, y, z'
 '-x, y+1/2, -z+1/2'
 '-x, -y, -z'
 'x, -y-1/2, z-1/2'

_cell_length_a    10.8056
_cell_length_b    14.7141
_cell_length_c    23.0408
_cell_angle_alpha  90.000
_cell_angle_beta   96.181
_cell_angle_gamma  90.000

_shelx_F_squared_multiplier     1.000

loop_
 _refln_index_h
 _refln_index_k
 _refln_index_l
 _refln_F_squared_calc
 _refln_F_squared_meas
 _refln_F_squared_sigma
 _refln_observed_status
   2   0   0      66343.06      66517.96      3368.91 o
   3   0   0         12.08         11.81         2.66 o
   4   0   0       7002.18       7318.20       370.44 o
   5   0   0       2639.26       2960.12       150.07 o
   6   0   0        383.99        397.32        18.81 o
   7   0   0        291.74        349.37        19.39 o
   8   0   0         11.11         -0.12         4.72 o
   9   0   0        338.19        307.02        18.29 o
  10   0   0         67.82         67.59         7.96 o
  11   0   0         96.65        118.48        11.20 o
  12   0   0        339.63        359.33        22.02 o
  13   0   0        187.99        184.01        15.04 o
  14   0   0         12.63         -3.68         9.58 o
   1   1   0       4502.14       4646.09       156.97 o
   2   1   0        823.29        779.27        28.28 o
   3   1   0        105.90        105.01         4.19 o
   4   1   0        953.42       1010.83        31.21 o
   5   1   0       6591.09       7547.95       230.60 o
   6   1   0       3348.82       3726.63       119.68 o
   7   1   0         32.47         16.58         3.14 o
   8   1   0        311.55        336.27        13.54 o
   9   1   0        251.10        240.51        10.45 o
  10   1   0        266.93        287.37        12.41 o
  11   1   0         82.59         76.99         8.05 o
  12   1   0         30.25         12.74         5.36 o
  13   1   0          3.14         -3.87         6.01 o
  14   1   0        128.39        193.46        13.75 o
   0   2   0        631.99        633.14        32.12 o
   1   2   0       6976.99       6951.22       212.63 o
   2   2   0         35.81         28.87         1.58 o
   3   2   0        374.52        342.81         9.54 o
   4   2   0       4051.44       4281.29       120.49 o
   5   2   0       3828.62       4398.83       141.28 o
   6   2   0       1179.37       1440.20        44.59 o
   7   2   0         28.43         24.66         3.72 o
   8   2   0        204.69        201.34         8.92 o
   9   2   0          0.57         -0.99         3.88 o
  10   2   0         24.23         20.95         4.49 o
  11   2   0        262.18        214.61        12.70 o
  12   2   0        165.40        162.90         8.86 o
  13   2   0         40.26         40.45         6.34 o
  14   2   0        194.00        285.20        15.78 o
   1   3   0         68.53         51.25         2.71 o
   2   3   0        694.42        588.13        16.89 o
   3   3   0        623.52        543.04        14.95 o
   4   3   0        819.02        906.80        24.83 o
   5   3   0          2.89          0.56         1.49 o
   6   3   0       1509.61       1761.50        49.94 o
   7   3   0        158.91        201.99         7.68 o
   8   3   0        346.70        320.22        12.42 o
   9   3   0        489.96        471.56        17.54 o
  10   3   0        114.52        142.08         8.99 o
  11   3   0        632.06        661.10        23.63 o
  12   3   0         87.54         70.10         6.37 o
  13   3   0        112.35         93.80         9.22 o
  14   3   0         32.98         36.03        10.12 o
   0   4   0        124.30        181.79        14.52 o
   1   4   0         18.36         16.27         1.94 o
   2   4   0       5340.22       5573.92       156.85 o
   3   4   0        246.07        246.45         7.46 o
   4   4   0        222.40        188.21         5.78 o
   5   4   0       1289.42       1473.80        40.27 o
   6   4   0        143.70        128.95         4.38 o
   7   4   0        639.17        593.16        19.79 o
   8   4   0         20.72         10.76         3.71 o
   9   4   0        344.33        400.01        15.19 o
  10   4   0        318.65        319.90        15.89 o
  11   4   0        160.90        132.02         8.25 o
  12   4   0         23.00          2.66         7.79 o
  13   4   0        243.32        232.28        14.48 o
  14   4   0         26.33         18.72        11.23 o
   1   5   0        454.51        496.60        14.02 o
   2   5   0        278.20        274.05         8.09 o
   3   5   0       1894.33       2029.02        57.30 o
   4   5   0       3756.05       4280.88       116.18 o
   5   5   0         19.02          9.95         1.78 o
   6   5   0        319.27        274.89         8.31 o
   7   5   0         71.13         62.26         3.58 o
   8   5   0       6859.43       6894.68       233.26 o
   9   5   0       1255.75       1281.45        44.08 o
  10   5   0        175.13        169.79         8.59 o
  11   5   0         28.51         20.13         6.70 o
  12   5   0          2.33          7.25         7.27 o
  13   5   0          2.20          0.86         9.72 o
  14   5   0          0.01         -0.31        11.76 o
   0   6   0         20.44         20.86         2.52 o
   1   6   0       3762.15       3860.01       109.26 o
   2   6   0       1960.17       2007.25        56.67 o
   3   6   0       3955.66       4616.65       130.06 o
   4   6   0       4807.47       5422.34       152.65 o
   5   6   0        399.13        352.30        10.69 o
   6   6   0         55.65         41.40         2.84 o
   7   6   0        259.40        251.85         8.59 o
   8   6   0          0.17         -0.39         2.87 o
   9   6   0         23.02         15.47         3.69 o
  10   6   0         27.33         25.10         6.30 o
  11   6   0          7.12          5.25         7.02 o
  12   6   0         43.22         43.85         8.50 o
  13   6   0         16.86         11.56        10.38 o
  14   6   0          0.01         15.99        19.97 o
   1   7   0       1835.77       1918.60        54.28 o
   2   7   0       4320.87       5021.53       141.50 o
   3   7   0        956.50        987.29        28.15 o
   4   7   0        202.20        181.36         5.99 o
   5   7   0       1142.45       1098.49        31.35 o
   6   7   0        168.57        148.05         5.73 o
   7   7   0        996.21        972.54        30.20 o
   8   7   0        198.99        190.23         9.17 o
   9   7   0          0.86          0.56         5.66 o
  10   7   0         13.60         22.45         6.64 o
  11   7   0         96.74         82.72         9.01 o
  12   7   0          6.68         -3.24         9.67 o
  13   7   0          0.08          0.71        12.09 o
   0   8   0       1109.73       1030.52        39.86 o
   1   8   0        357.85        323.48         9.48 o
   2   8   0        243.81        254.35         8.25 o
   3   8   0       1285.27       1351.67        38.46 o
   4   8   0        232.45        263.00         8.49 o
   5   8   0         17.65         23.51         2.44 o
   6   8   0        984.83        933.88        29.21 o
   7   8   0       1055.68        985.53        30.82 o
   8   8   0       1573.71       1551.68        60.54 o
   9   8   0         17.37          8.23         6.83 o
  10   8   0        252.26        284.33        24.26 o
  11   8   0          3.17          9.85         8.48 o
  12   8   0         44.52         31.88        11.53 o
  13   8   0          0.99          1.07        12.54 o
   1   9   0         69.77         55.43         3.47 o
   2   9   0        422.64        333.96        10.32 o
   3   9   0        323.70        317.51         9.90 o
   4   9   0        237.79        255.06         8.52 o
   5   9   0        122.44        141.45         5.85 o
   6   9   0          0.73          0.19         2.38 o
   7   9   0       2075.85       1978.83        83.10 o
   8   9   0        672.02        701.70        31.55 o
   9   9   0        199.78        233.19        15.43 o
  10   9   0         36.49         33.17         8.87 o
  11   9   0         46.15         51.03        10.68 o
  12   9   0         42.11         36.01        12.36 o
  13   9   0          0.26          4.86        13.81 o
   0  10   0         69.15         75.85         8.09 o
   1  10   0        226.41        201.48         8.39 o
   2  10   0         78.98         71.34         4.14 o
   3  10   0        894.45        860.20        26.95 o
   4  10   0         44.14         43.73         3.57 o
   5  10   0        124.99        114.70         5.55 o
   6  10   0        164.71        181.78         7.26 o
   7  10   0          3.51         -2.30         5.58 o
   8  10   0          6.47          9.81         6.99 o
   9  10   0        109.45         97.52         9.63 o
  10  10   0        818.38        854.47        41.79 o
  11  10   0         56.57         49.49        11.75 o
  12  10   0         11.68         11.40        12.72 o
   1  11   0         66.13         60.44         4.03 o
   2  11   0        379.01        359.72        13.00 o
   3  11   0        228.56        218.53         8.91 o
   4  11   0        161.53        135.51         7.36 o
   5  11   0         18.10         23.46         4.60 o
   6  11   0        131.15         83.64         5.53 o
   7  11   0        359.84        314.09        14.19 o
   8  11   0        221.27        225.22        13.64 o
   9  11   0        396.91        419.39        23.08 o
  10  11   0          1.29          4.43        10.16 o
  11  11   0         47.97         49.99        12.76 o
  12  11   0         37.68         37.65        14.38 o
   0  12   0       1095.76       1052.76        44.95 o
   1  12   0       1838.93       1705.63        53.00 o
   2  12   0      11274.63      11642.02       373.33 o
   3  12   0        853.45        767.36        25.79 o
   4  12   0          0.99          2.39         3.99 o
   5  12   0        229.47        228.15        10.05 o
   6  12   0        161.21        157.06         9.40 o
   7  12   0         48.68         43.57         7.52 o
   8  12   0         59.50         27.10        11.20 o
   9  12   0          6.01         -3.16         9.70 o
  10  12   0         64.49         62.03        16.43 o
  11  12   0          9.99        -12.83        12.83 o
   1  13   0       1145.75       1183.44        37.01 o
   2  13   0        745.12        771.22        24.90 o
   3  13   0         77.38         50.56         5.12 o
   4  13   0          1.77         -0.28         4.23 o
   5  13   0        378.51        341.80        14.03 o
   6  13   0         20.85         17.20         6.86 o
   7  13   0        143.85        127.30         9.92 o
   8  13   0          0.17         -9.74        11.45 o
   9  13   0          0.62         -6.74        14.67 o
  10  13   0        112.95        134.70        28.43 o
  11  13   0          9.67          5.29        15.82 o
   0  14   0        921.70        903.26        39.30 o
   1  14   0         88.18         99.90         6.79 o
   2  14   0         26.31         29.66         4.95 o
   3  14   0         53.16         52.52         5.18 o
   4  14   0        106.26         72.38         8.27 o
   5  14   0          5.00          7.66         4.91 o
   6  14   0        428.32        456.70        21.06 o
   7  14   0        330.59        398.15        22.76 o
   8  14   0        258.37        275.55        23.83 o
   9  14   0        129.74        123.23        17.30 o
  10  14   0        147.15        182.47        30.81 o
   1  15   0        316.64        317.40        12.25 o
   2  15   0        442.35        475.06        16.59 o
   3  15   0        222.68        194.81         9.17 o
   4  15   0        345.93        325.50        13.79 o
   5  15   0         49.46         55.00         5.94 o
   6  15   0        475.63        492.25        26.95 o
   7  15   0        330.90        350.92        20.99 o
   8  15   0        297.34        277.72        38.62 o
   9  15   0         46.91         13.40        15.90 o
   0  16   0         18.25          1.48         8.03 o
   1  16   0          4.08          5.43         5.39 o
   2  16   0         71.38         57.56         5.99 o
   3  16   0          0.00          1.68         5.30 o
   4  16   0         34.38         40.73         7.89 o
   5  16   0         70.94         86.17        10.75 o
   6  16   0          6.82         -2.73        10.21 o
   7  16   0         25.83         40.41        12.05 o
   8  16   0          0.14         -5.17        16.25 o
   1  17   0         20.79         13.84         6.03 o
   2  17   0        185.12        164.87         9.64 o
   3  17   0        424.88        430.55        21.69 o
   4  17   0        702.36        719.66        28.40 o
   5  17   0        244.94        228.62        14.51 o
   6  17   0        169.27        254.43        23.03 o
   7  17   0        110.76        163.56        16.97 o
   8  17   0          2.23          3.45        37.95 o
   0  18   0        296.71        383.44        23.93 o
   1  18   0        162.87        182.40         9.89 o
   2  18   0        299.25        303.62        14.29 o
   3  18   0         50.62         37.28         7.75 o
   4  18   0         29.39         32.98         6.87 o
   5  18   0         26.88         29.70        11.16 o
   6  18   0        184.55        186.57        16.00 o
   1  19   0          1.24          6.30         8.45 o
   2  19   0         60.40         37.77         8.49 o
   3  19   0         31.48         56.28         8.87 o
   4  19   0          6.62         -5.72        11.67 o
   5  19   0        270.96        307.84        23.52 o
   0  20   0          2.48         -1.47        29.20 o
   1  20   0          3.27         -3.31        19.12 o
   2  20   0         48.12         52.80        15.59 o
   3  20   0          3.20        -32.77        41.40 o
 -14   1   1          6.02          3.59         6.95 o
 -13   1   1          4.61         -0.36         6.11 o
 -12   1   1        230.84        249.97        12.20 o
 -11   1   1          0.98         -1.79         4.72 o
 -10   1   1        587.43        595.06        22.84 o
  -9   1   1         10.40          3.24         4.24 o
  -8   1   1         17.23         10.83         3.47 o
  -7   1   1          0.09          3.75         2.77 o
  -6   1   1       4750.24       5275.45       169.05 o
  -5   1   1         36.51         27.20         2.17 o
  -4   1   1        816.90        926.38        30.00 o
  -3   1   1        355.67        319.25         9.97 o
  -2   1   1      16197.14      16669.41       487.01 o
  -1   1   1       1117.82       1110.51        37.37 o
   0   1   1       8826.73       8853.72       339.03 o
   1   1   1        501.70        503.49        18.30 o
   2   1   1       3747.34       4043.43       123.45 o
   3   1   1        356.43        355.38        11.61 o
   4   1   1       9251.73       9897.18       316.93 o
   5   1   1       3124.17       3622.97       116.57 o
   6   1   1        646.19        536.69        16.92 o
   7   1   1        906.58        856.73        29.58 o
   8   1   1        255.04        237.07         9.99 o
   9   1   1         37.68         29.35         4.89 o
  10   1   1         94.76         85.51         5.98 o
  11   1   1        203.32        190.16         9.62 o
  12   1   1          1.32          2.63         5.24 o
  13   1   1        126.54        121.52         8.25 o
  14   1   1          0.00          4.23         8.30 o
 -14   2   1         51.77         44.54         7.98 o
 -13   2   1        164.34        170.91         9.86 o
 -12   2   1         26.98         19.94         5.67 o
 -11   2   1        178.63        174.31         9.62 o
 -10   2   1        175.47        145.22         7.52 o
  -9   2   1        191.51        159.76         7.59 o
  -8   2   1         24.32         18.20         3.40 o
  -7   2   1        891.08        984.84        34.24 o
  -6   2   1       2110.11       2534.39        74.40 o
  -5   2   1        172.58        173.62         5.68 o
  -4   2   1         26.52         39.19         1.96 o
  -3   2   1       4379.00       4595.76       134.45 o
  -2   2   1       1567.17       1556.13        43.98 o
  -1   2   1      16260.65      16343.22       523.67 o
   0   2   1       2387.61       2353.41        75.82 o
   1   2   1       1188.59       1189.50        31.18 o
   2   2   1       1219.46       1279.38        36.17 o
   3   2   1        874.04        801.18        23.57 o
   4   2   1         78.72         67.39         3.25 o
   5   2   1         97.83        105.07         3.65 o
   6   2   1       1784.35       1989.04        64.42 o
   7   2   1        585.28        583.23        20.44 o
   8   2   1        333.58        290.98        11.98 o
   9   2   1        387.00        331.90        13.70 o
  10   2   1        161.90        136.66         7.29 o
  11   2   1        107.54        102.41         6.71 o
  12   2   1          0.97         -0.44         4.65 o
  13   2   1          0.41         -3.99         7.34 o
  14   2   1        150.57        207.41        13.80 o
 -14   3   1          5.97          4.14         9.62 o
 -13   3   1          0.12          3.14         6.13 o
 -12   3   1         50.67         50.32         7.65 o
 -11   3   1          1.19          6.45         5.02 o
 -10   3   1         30.83         35.00         4.81 o
  -9   3   1       1619.06       1657.38        56.73 o
  -8   3   1         42.03         21.73         3.63 o
  -7   3   1        112.37        129.50         5.72 o
  -6   3   1         55.36         48.70         3.23 o
  -5   3   1       2094.10       2156.67        58.71 o
  -4   3   1       3720.69       3776.39       102.48 o
  -3   3   1        478.97        431.05        12.95 o
  -2   3   1       3192.30       3292.80        96.60 o
  -1   3   1       1660.55       1623.69        49.88 o
   0   3   1       7359.17       7528.40       220.10 o
   1   3   1       5360.01       5726.23       167.81 o
   2   3   1        291.07        265.23         7.38 o
   3   3   1       1418.62       1379.93        36.34 o
   4   3   1        464.00        415.08        11.28 o
   5   3   1        801.21        887.20        23.72 o
   6   3   1         81.27        114.93         4.61 o
   7   3   1        790.58        772.15        25.42 o
   8   3   1          0.05         -0.07         3.10 o
   9   3   1        231.64        236.78         9.97 o
  10   3   1        638.60        659.60        23.55 o
  11   3   1          0.13          5.00         3.84 o
  12   3   1          0.00         -0.58         6.63 o
  13   3   1         20.78         13.46         7.76 o
  14   3   1        375.75        478.25        27.83 o
 -14   4   1          0.17         10.14        11.32 o
 -13   4   1         41.03         41.01         6.69 o
 -12   4   1        260.82        247.03        12.48 o
 -11   4   1         46.36         38.03         5.89 o
 -10   4   1        156.92        157.58         8.40 o
  -9   4   1        402.63        435.36        17.62 o
  -8   4   1        672.16        687.40        25.99 o
  -7   4   1        919.72        821.10        28.42 o
  -6   4   1        377.00        347.21        10.09 o
  -5   4   1        672.21        749.14        21.42 o
  -4   4   1        120.91        109.06         5.05 o
  -3   4   1        459.32        438.71        12.80 o
  -2   4   1       1999.13       2083.07        61.04 o
  -1   4   1        278.99        241.40         7.80 o
   0   4   1         12.79         13.23         1.49 o
   1   4   1       6163.41       6343.22       185.66 o
   2   4   1       2472.51       2741.61        74.42 o
   3   4   1       1375.95       1337.67        35.24 o
   4   4   1         35.16         47.89         2.62 o
   5   4   1        328.03        321.53         8.98 o
   6   4   1         99.96         75.20         3.65 o
   7   4   1       1660.57       1632.98        53.02 o
   8   4   1        290.42        285.77        13.07 o
   9   4   1       5667.34       5909.94       199.91 o
  10   4   1        463.35        492.02        18.28 o
  11   4   1        282.50        282.90        13.17 o
  12   4   1         11.09          5.75         7.68 o
  13   4   1        159.18        168.81        11.92 o
  14   4   1         26.54         13.93        10.12 o
 -14   5   1         87.67        111.08        14.18 o
 -13   5   1          5.52          0.53         9.30 o
 -12   5   1         50.65         43.14         5.13 o
 -11   5   1         27.70         17.38         5.34 o
 -10   5   1       1157.70       1213.63        42.02 o
  -9   5   1         52.18         64.47         5.29 o
  -8   5   1          5.75          0.94         3.89 o
  -7   5   1         31.80         40.52         3.44 o
  -6   5   1         56.99         66.24         4.16 o
  -5   5   1        158.66        153.73         5.08 o
  -4   5   1        619.15        719.90        20.68 o
  -3   5   1        259.85        236.55         7.78 o
  -2   5   1          7.74          8.09         1.47 o
  -1   5   1         65.33         71.47         2.90 o
   0   5   1         95.53         93.69         3.37 o
   1   5   1       5719.91       5975.22       161.82 o
   2   5   1        667.95        540.64        15.64 o
   3   5   1       8392.52       9099.56       246.52 o
   4   5   1       3346.70       3811.60        99.74 o
   5   5   1        900.46        948.06        25.27 o
   6   5   1        195.64        157.99         5.47 o
   7   5   1        180.31        179.13         6.93 o
   8   5   1       5608.61       5737.34       193.84 o
   9   5   1       1382.28       1381.93        53.93 o
  10   5   1        451.92        466.38        19.25 o
  11   5   1          1.69          8.64         6.76 o
  12   5   1          2.11         -5.21         7.44 o
  13   5   1          8.09          0.89         8.67 o
  14   5   1         66.29         63.83        15.71 o
 -14   6   1         14.71         21.46        18.17 o
 -13   6   1          0.64          4.25        10.58 o
 -12   6   1         54.23         43.31         8.93 o
 -11   6   1        115.89         90.28         6.84 o
 -10   6   1        171.44        176.38        11.47 o
  -9   6   1       1436.06       1423.09        48.93 o
  -8   6   1         28.55         24.61         3.94 o
  -7   6   1        419.64        412.30        13.84 o
  -6   6   1        194.99        210.06         6.95 o
  -5   6   1       1304.29       1455.57        41.36 o
  -4   6   1       2613.07       2933.66        82.69 o
  -3   6   1       6942.85       7772.17       218.46 o
  -2   6   1        224.53        203.96         6.67 o
  -1   6   1       2044.52       2055.33        60.25 o
   0   6   1        410.69        412.43        12.07 o
   1   6   1          0.03          1.94         1.60 o
   2   6   1       3584.04       4005.58       112.91 o
   3   6   1        678.80        712.96        19.72 o
   4   6   1          0.90         -0.38         1.60 o
   5   6   1        197.13        180.03         5.75 o
   6   6   1        204.12        183.15         6.18 o
   7   6   1          3.78          3.12         3.71 o
   8   6   1        935.07        971.32        38.74 o
   9   6   1         75.47         70.51         6.47 o
  10   6   1        463.55        506.87        20.62 o
  11   6   1          1.55          8.28         6.59 o
  12   6   1         66.21         52.94        10.90 o
  13   6   1         33.13         37.97        12.47 o
  14   6   1         11.32        -27.60        39.67 o
 -13   7   1         23.58         23.61        12.89 o
 -12   7   1          0.21          1.79         9.51 o
 -11   7   1         70.05         63.49         9.00 o
 -10   7   1         34.00         44.27         7.65 o
  -9   7   1          0.18          1.45         3.90 o
  -8   7   1         23.44         21.27         4.92 o
  -7   7   1          7.79          2.63         3.22 o
  -6   7   1         28.84         26.94         3.41 o
  -5   7   1          5.47          5.22         2.22 o
  -4   7   1        118.57        108.17         5.46 o
  -3   7   1       3802.52       4497.29       126.52 o
  -2   7   1        376.79        371.51        10.96 o
  -1   7   1       2766.73       2917.24        82.29 o
   0   7   1          8.37          6.34         1.80 o
   1   7   1       2260.01       2518.74        68.40 o
   2   7   1       6753.49       7442.21       209.44 o
   3   7   1        866.67       1044.62        28.81 o
   4   7   1       2562.38       2595.35        70.70 o
   5   7   1       2366.56       2516.79        71.17 o
   6   7   1        720.89        667.53        22.47 o
   7   7   1         66.68         69.46         5.58 o
   8   7   1        332.89        325.34        16.07 o
   9   7   1        180.63        187.28         9.89 o
  10   7   1         56.26         39.39         8.10 o
  11   7   1        135.09        144.05        11.70 o
  12   7   1          0.34          3.03         9.18 o
  13   7   1         53.33         55.92        11.28 o
 -13   8   1         61.31         66.06        14.00 o
 -12   8   1          0.25          2.47        11.43 o
 -11   8   1         21.14         -3.71         8.80 o
 -10   8   1         35.28         37.99        10.16 o
  -9   8   1        442.96        466.55        19.81 o
  -8   8   1         13.77         14.43         3.91 o
  -7   8   1       1053.02       1062.19        35.12 o
  -6   8   1          0.72          3.01         3.04 o
  -5   8   1         10.39          4.92         2.61 o
  -4   8   1       1219.02       1233.47        35.33 o
  -3   8   1       1648.79       1724.41        49.02 o
  -2   8   1        386.71        322.14        11.12 o
  -1   8   1        103.37         84.00         3.55 o
   0   8   1        503.16        437.37        12.44 o
   1   8   1        513.42        543.25        15.31 o
   2   8   1        303.02        338.44        10.30 o
   3   8   1         46.91         56.57         2.88 o
   4   8   1        201.15        243.84         7.91 o
   5   8   1       1427.99       1385.97        41.53 o
   6   8   1        892.06        781.04        25.79 o
   7   8   1        908.00        949.36        37.72 o
   8   8   1        129.69        128.89         8.37 o
   9   8   1        127.30        127.23         9.51 o
  10   8   1         43.83         68.54        10.57 o
  11   8   1        234.97        294.90        24.14 o
  12   8   1          0.61         -6.78         9.96 o
  13   8   1         23.57         20.93        12.54 o
 -13   9   1          4.20         12.22        14.19 o
 -12   9   1         42.40         43.14        12.65 o
 -11   9   1        138.98        126.65        14.44 o
 -10   9   1        124.91        154.12        14.75 o
  -9   9   1         16.54         23.07         9.13 o
  -8   9   1         76.38         79.05         5.87 o
  -7   9   1        156.00        146.08         7.24 o
  -6   9   1        360.71        351.61        12.77 o
  -5   9   1         24.38         22.56         3.39 o
  -4   9   1          3.88          2.01         2.76 o
  -3   9   1        448.10        388.50        12.94 o
  -2   9   1        342.40        296.98        10.24 o
  -1   9   1        326.77        340.20        10.85 o
   0   9   1        173.66        179.53         7.34 o
   1   9   1        165.47        139.37         5.62 o
   2   9   1        387.98        408.64        12.28 o
   3   9   1         17.38         19.28         2.69 o
   4   9   1         96.73        110.11         4.96 o
   5   9   1          1.59          0.14         1.96 o
   6   9   1          1.62         -3.76         4.15 o
   7   9   1          6.84          1.13         6.09 o
   8   9   1         68.55         71.12         7.69 o
   9   9   1          2.61          6.40         6.94 o
  10   9   1        192.43        208.79        18.12 o
  11   9   1         66.23         83.91        11.09 o
  12   9   1         12.26         -4.31        11.26 o
  13   9   1         17.21          8.62        39.67 o
 -12  10   1        123.64        134.58        28.89 o
 -11  10   1         71.24         58.53        11.98 o
 -10  10   1         34.99         48.68         9.69 o
  -9  10   1          1.81         -1.35         7.60 o
  -8  10   1         25.67         18.38         7.59 o
  -7  10   1        517.12        526.20        19.05 o
  -6  10   1         77.40         86.97         5.48 o
  -5  10   1         21.21         20.73         3.70 o
  -4  10   1        442.37        466.47        15.53 o
  -3  10   1       1736.19       1781.49        55.08 o
  -2  10   1        178.69        181.15         8.45 o
  -1  10   1         12.51          8.85         2.87 o
   0  10   1         70.53         82.07         5.56 o
   1  10   1         67.91         65.46         3.67 o
   2  10   1        656.50        685.88        21.74 o
   3  10   1        128.51         95.56         5.90 o
   4  10   1        816.60        798.65        24.06 o
   5  10   1        104.54         99.24         4.63 o
   6  10   1         62.53         51.42         5.51 o
   7  10   1         73.99         64.95         9.42 o
   8  10   1        146.78        164.87        15.30 o
   9  10   1         27.28         31.75         8.11 o
  10  10   1        198.58        189.27        20.90 o
  11  10   1       1190.86       1434.25        88.39 o
  12  10   1         53.53         94.53        14.87 o
 -12  11   1         48.92         30.15        14.12 o
 -11  11   1         21.03         35.25        12.38 o
 -10  11   1          0.17          1.41        10.38 o
  -9  11   1        273.82        345.91        19.98 o
  -8  11   1        567.69        545.71        25.91 o
  -7  11   1        129.83        118.27        10.07 o
  -6  11   1         66.90         84.53         5.58 o
  -5  11   1        283.23        308.09        11.82 o
  -4  11   1        226.12        177.02         7.79 o
  -3  11   1         65.02         59.56         4.50 o
  -2  11   1        179.17        170.94         7.29 o
  -1  11   1       1282.42       1242.73        38.67 o
   0  11   1        373.44        323.86        10.75 o
   1  11   1        121.25         96.86         6.11 o
   2  11   1       1263.76       1300.49        42.49 o
   3  11   1        126.77        127.49         9.31 o
   4  11   1          1.72          6.90         3.37 o
   5  11   1          6.04         -3.52         4.67 o
   6  11   1       2751.38       2582.60        88.16 o
   7  11   1         49.22         25.99         6.80 o
   8  11   1        101.35        103.85         9.70 o
   9  11   1         62.10         64.02         9.46 o
  10  11   1          8.89          2.27         9.76 o
  11  11   1          0.59          0.12        11.25 o
  12  11   1          0.56          0.56        13.21 o
 -11  12   1         19.99          0.91        13.01 o
 -10  12   1        279.94        252.56        19.55 o
  -9  12   1         78.85         82.43        16.18 o
  -8  12   1        108.22        101.10        17.73 o
  -7  12   1        241.90        248.60        18.00 o
  -6  12   1        217.40        208.96         9.92 o
  -5  12   1        287.37        251.82        12.47 o
  -4  12   1         97.04         80.81         5.73 o
  -3  12   1        787.97        746.00        25.07 o
  -2  12   1        858.97        865.18        29.01 o
  -1  12   1         52.90         46.03         4.34 o
   0  12   1       2160.48       2045.69        60.54 o
   1  12   1       1458.48       1402.05        43.73 o
   2  12   1       1671.60       1725.70        53.33 o
   3  12   1         13.54         13.36         4.08 o
   4  12   1         38.18         35.83         4.25 o
   5  12   1        290.50        237.59        11.49 o
   6  12   1         49.28         26.91         5.99 o
   7  12   1          1.70          0.33         7.29 o
   8  12   1          0.02         -8.81         8.81 o
   9  12   1         66.44         44.35        10.19 o
  10  12   1         64.06         77.52        12.53 o
  11  12   1          3.06          6.75        16.43 o
 -11  13   1          0.17          1.83        14.42 o
 -10  13   1          7.06         10.55        15.25 o
  -9  13   1         16.55         17.85        13.80 o
  -8  13   1        264.49        280.39        22.85 o
  -7  13   1         25.71         13.45         7.89 o
  -6  13   1          2.20          2.64         4.67 o
  -5  13   1         43.20         23.12         5.14 o
  -4  13   1        372.08        337.40        13.03 o
  -3  13   1       1271.41       1272.47        41.83 o
  -2  13   1        115.45        117.07         6.28 o
  -1  13   1        954.48        983.62        31.05 o
   0  13   1        370.60        344.86        11.86 o
   1  13   1         11.00          8.54         4.09 o
   2  13   1       2617.16       2526.58        78.11 o
   3  13   1         14.12         20.23         4.18 o
   4  13   1        233.44        196.57        14.55 o
   5  13   1        198.89        159.60         9.77 o
   6  13   1        248.80        254.58        12.47 o
   7  13   1        278.21        298.69        16.62 o
   8  13   1          0.15         -1.15        10.45 o
   9  13   1          0.27         -0.59        10.71 o
  10  13   1        216.03        259.84        20.27 o
  11  13   1         55.41         97.26        26.12 o
 -10  14   1          6.48         18.24        16.08 o
  -9  14   1         51.73         51.42        17.56 o
  -8  14   1        177.81        174.54        35.04 o
  -7  14   1         33.72         32.47         9.14 o
  -6  14   1        157.21        145.87         9.13 o
  -5  14   1         85.96         84.03         7.91 o
  -4  14   1         45.79         40.89         5.56 o
  -3  14   1        336.08        366.95        14.01 o
  -2  14   1        757.49        810.78        26.27 o
  -1  14   1        203.01        224.06         9.30 o
   0  14   1         38.09         25.54         4.90 o
   1  14   1        331.46        335.82        12.31 o
   2  14   1          7.26         13.00         4.56 o
   3  14   1        537.26        514.13        17.85 o
   4  14   1         22.14         19.92         4.76 o
   5  14   1         77.79         73.30         7.92 o
   6  14   1        622.46        682.94        31.18 o
   7  14   1         31.22         26.49         9.01 o
   8  14   1        138.26        151.66        17.13 o
   9  14   1          0.06          0.99        14.17 o
  10  14   1         54.99         57.72        16.86 o
  -9  15   1         19.12         43.79        16.63 o
  -8  15   1         15.48         -0.13        12.22 o
  -7  15   1         61.13         57.74        11.09 o
  -6  15   1        113.31        137.11        11.83 o
  -5  15   1        147.69        118.28        11.01 o
  -4  15   1         92.71         98.25         8.81 o
  -3  15   1        221.31        232.00        11.38 o
  -2  15   1        658.79        661.60        21.99 o
  -1  15   1         27.88         16.25         5.03 o
   0  15   1        847.73        922.51        28.45 o
   1  15   1         21.91         16.53         5.05 o
   2  15   1         21.41         22.75         5.11 o
   3  15   1         58.09         59.07         5.80 o
   4  15   1          9.67         17.02         4.96 o
   5  15   1         28.77         18.93         8.04 o
   6  15   1         16.59         28.74         9.54 o
   7  15   1         78.62         59.84        11.49 o
   8  15   1          5.43          5.35        14.11 o
   9  15   1         56.35         75.15        17.30 o
  -8  16   1         14.95         12.61        13.99 o
  -7  16   1         43.70         59.09        12.90 o
  -6  16   1          8.50          7.02        10.78 o
  -5  16   1          3.79          4.25         6.11 o
  -4  16   1        211.13        192.65        11.97 o
  -3  16   1        274.03        281.09        11.62 o
  -2  16   1        169.85        183.41         9.57 o
  -1  16   1        144.71        153.63         8.14 o
   0  16   1         85.30         71.27         6.25 o
   1  16   1        124.84        116.96         7.23 o
   2  16   1         99.14         77.10         6.81 o
   3  16   1          2.24         -2.88         5.35 o
   4  16   1         72.01         54.52         5.87 o
   5  16   1         97.17         94.95        10.10 o
   6  16   1         16.67         38.12        10.72 o
   7  16   1        296.87        317.89        20.85 o
   8  16   1         60.74         58.32        17.84 o
  -8  17   1        171.34        160.42        37.95 o
  -7  17   1         70.96         66.67        14.09 o
  -6  17   1          0.04        -11.84        11.84 o
  -5  17   1         13.36         12.46         6.67 o
  -4  17   1          1.38          6.27         6.52 o
  -3  17   1        274.20        280.71        13.34 o
  -2  17   1          8.33          0.15         6.08 o
  -1  17   1         56.91         56.43         6.60 o
   0  17   1          5.14         -0.62         6.06 o
   1  17   1         16.46         22.38         6.01 o
   2  17   1         72.54         56.69         6.77 o
   3  17   1          6.68          6.07         5.97 o
   4  17   1         83.02        108.23        10.53 o
   5  17   1          8.23         11.94         9.51 o
   6  17   1        318.20        370.94        23.02 o
   7  17   1         53.22         71.43        14.43 o
  -6  18   1         64.42        113.52        18.70 o
  -5  18   1          4.11          1.78        10.77 o
  -4  18   1          2.43          5.07         7.17 o
  -3  18   1          0.02         -5.35         7.19 o
  -2  18   1          7.63         -2.25         7.26 o
  -1  18   1         10.20          8.66         6.77 o
   0  18   1         84.07         84.36         7.89 o
   1  18   1        149.39        128.15         9.01 o
   2  18   1       1000.26       1114.99        38.77 o
   3  18   1       1133.02       1326.46        53.32 o
   4  18   1         35.19         25.13        10.27 o
   5  18   1        296.73        428.46        21.83 o
   6  18   1          6.60          2.55        12.67 o
  -5  19   1          7.42         13.35        14.06 o
  -4  19   1         80.15         92.84        15.11 o
  -3  19   1        145.61        139.88        10.95 o
  -2  19   1         29.04         35.16         8.63 o
  -1  19   1        578.25        706.91        27.30 o
   0  19   1         67.12         76.23         9.10 o
   1  19   1        148.72        158.93        11.21 o
   2  19   1         83.20         90.35         9.32 o
   3  19   1         34.82         26.39        11.30 o
   4  19   1         68.54        105.54        13.45 o
   5  19   1          4.21        -23.22        24.99 o
  -3  20   1          2.95         32.77        41.40 o
  -2  20   1         23.25         -2.64        17.76 o
  -1  20   1        306.84        370.82        28.05 o
   0  20   1        153.38        131.19        22.92 o
   1  20   1        118.80        137.33        17.12 o
   2  20   1         20.38         21.89        10.16 o
   3  20   1         30.01         63.82        50.02 o
 -15   0   2          1.88        -10.35        43.12 o
 -14   0   2          8.63          0.15        10.18 o
 -13   0   2         18.09         33.71         9.38 o
 -12   0   2         18.82         18.70         8.00 o
 -11   0   2         74.32         60.91         9.13 o
 -10   0   2       1582.62       1455.93        75.88 o
  -9   0   2          0.67          4.11         5.57 o
  -8   0   2       1430.76       1311.90        67.70 o
  -7   0   2        569.77        569.38        32.37 o
  -6   0   2         63.46         54.42         4.91 o
  -5   0   2        193.15        198.52        10.17 o
  -4   0   2       4653.63       4862.99       220.63 o
  -3   0   2         37.60         48.21         2.68 o
  -2   0   2      28099.27      29610.31      1059.97 o
  -1   0   2      13512.12      13639.51       617.92 o
   0   0   2       2165.15       2079.04       121.50 o
   1   0   2       7843.27       7933.19       359.49 o
   2   0   2         61.15         60.17         3.00 o
   3   0   2       1102.93       1068.67        44.37 o
   4   0   2        106.31        155.23         7.26 o
   5   0   2       6968.12       7478.12       338.97 o
   6   0   2       1951.95       2110.48        96.12 o
   7   0   2       1944.79       1953.71        89.18 o
   8   0   2       1667.17       1663.62        85.17 o
   9   0   2        104.06         95.26         9.96 o
  10   0   2        171.02        177.25        12.38 o
  11   0   2          6.17          7.84         6.64 o
  12   0   2        113.83        109.27        13.87 o
  13   0   2         39.85         44.56         8.49 o
  14   0   2          6.47          2.69        16.48 o
 -15   1   2          1.41         -2.38        29.32 o
 -14   1   2          2.81         -6.70         7.44 o
 -13   1   2        132.03        106.59         8.12 o
 -12   1   2         21.72         13.63         5.64 o
 -11   1   2         67.31         62.64         5.95 o
 -10   1   2          1.42          0.79         4.40 o
  -9   1   2        172.70        183.65         9.45 o
  -8   1   2          0.65          2.09         3.56 o
  -7   1   2        905.13        974.01        33.54 o
  -6   1   2        129.62        120.64         5.84 o
  -5   1   2        119.43        109.76         4.63 o
  -4   1   2       1598.68       1678.63        51.54 o
  -3   1   2       2853.44       2903.76        81.81 o
  -2   1   2         61.17         69.74         2.39 o
  -1   1   2       6497.07       6652.12       212.74 o
   0   1   2       1360.12       1330.36        48.79 o
   1   1   2       1728.13       1755.69        73.24 o
   2   1   2        353.92        327.52        10.79 o
   3   1   2        922.16        869.36        24.54 o
   4   1   2        384.77        329.32        10.12 o
   5   1   2        129.37        144.25         4.59 o
   6   1   2         24.63         55.24         3.47 o
   7   1   2        210.41        195.60         7.66 o
   8   1   2        212.32        241.10         9.97 o
   9   1   2         42.74         31.04         3.98 o
  10   1   2        823.78        732.48        27.64 o
  11   1   2         14.78          6.08         4.56 o
  12   1   2         55.98         52.44         6.42 o
  13   1   2        201.45        196.52        11.72 o
  14   1   2         21.94         21.97         8.57 o
 -14   2   2        201.36        234.73        19.23 o
 -13   2   2          3.52          7.95         6.58 o
 -12   2   2         61.54         66.57         6.85 o
 -11   2   2         88.54        105.69         7.12 o
 -10   2   2         23.04         13.40         4.64 o
  -9   2   2        164.75        153.97         7.57 o
  -8   2   2         31.35         22.82         4.01 o
  -7   2   2         30.34         28.35         3.15 o
  -6   2   2         75.96         77.18         3.61 o
  -5   2   2       2030.26       2118.65        59.88 o
  -4   2   2       1799.28       1922.01        54.21 o
  -3   2   2        298.89        259.29         7.65 o
  -2   2   2        181.94        166.86         5.42 o
  -1   2   2        400.05        439.86        14.73 o
   0   2   2       1680.50       1607.74        45.45 o
   1   2   2          0.51         -1.33         1.33 o
   2   2   2       2709.62       2755.80        88.26 o
   3   2   2        117.09         99.85         3.92 o
   4   2   2          1.22          0.47         0.92 o
   5   2   2         64.72         77.92         3.55 o
   6   2   2        318.17        314.64         9.93 o
   7   2   2          0.33          3.53         2.17 o
   8   2   2        254.45        207.39         8.29 o
   9   2   2        643.86        612.02        23.14 o
  10   2   2        238.68        238.43        10.67 o
  11   2   2        411.16        391.20        15.95 o
  12   2   2        168.39        142.92        14.02 o
  13   2   2         34.05         24.36         7.73 o
  14   2   2          0.02         -3.42         9.05 o
 -14   3   2         19.11          0.60         7.39 o
 -13   3   2         50.04         51.39         7.18 o
 -12   3   2        131.97        143.18         9.27 o
 -11   3   2        587.75        497.03        20.35 o
 -10   3   2         23.71         25.12         4.99 o
  -9   3   2        908.75        957.82        33.53 o
  -8   3   2        231.81        244.59        15.19 o
  -7   3   2         88.74         83.02         4.46 o
  -6   3   2        295.02        267.00         8.87 o
  -5   3   2        644.43        680.21        18.90 o
  -4   3   2         80.45         66.98         2.74 o
  -3   3   2       1643.53       1824.77        55.98 o
  -2   3   2       1376.43       1430.76        41.95 o
  -1   3   2       3368.70       3441.73       105.06 o
   0   3   2       2172.01       2165.41        60.94 o
   1   3   2       2249.95       2168.08        63.66 o
   2   3   2        158.16        154.18         4.62 o
   3   3   2       4803.95       5022.88       141.14 o
   4   3   2        380.53        360.32        10.95 o
   5   3   2         34.80         29.20         1.94 o
   6   3   2        111.94        124.32         5.86 o
   7   3   2        956.49        884.81        30.46 o
   8   3   2       2144.11       2121.19        72.19 o
   9   3   2        411.63        415.13        14.22 o
  10   3   2         71.81         48.74         6.96 o
  11   3   2         15.01         13.59         5.84 o
  12   3   2        215.32        214.96        11.62 o
  13   3   2         25.50         24.37         8.48 o
  14   3   2          5.45          4.96         9.24 o
 -14   4   2        142.93        211.03        16.02 o
 -13   4   2         30.94         44.65         7.04 o
 -12   4   2          4.67          0.22         5.54 o
 -11   4   2        106.79        112.73         7.40 o
 -10   4   2       1057.86        982.81        36.58 o
  -9   4   2          8.76         10.99         4.27 o
  -8   4   2        305.45        271.15        12.98 o
  -7   4   2          8.65          7.23         2.90 o
  -6   4   2        297.01        296.67         8.77 o
  -5   4   2        179.27        171.13         5.38 o
  -4   4   2        229.66        193.69         6.13 o
  -3   4   2       1446.62       1302.40        38.34 o
  -2   4   2        406.60        392.89        11.65 o
  -1   4   2        121.65        152.23         5.24 o
   0   4   2       5244.93       5253.37       147.83 o
   1   4   2        836.74        846.25        22.42 o
   2   4   2       1051.81       1094.17        31.02 o
   3   4   2        117.67        125.68         4.46 o
   4   4   2        465.76        428.50        12.32 o
   5   4   2        648.19        675.03        19.43 o
   6   4   2        113.68         79.24         5.59 o
   7   4   2         84.69         63.46         4.49 o
   8   4   2       6437.71       6727.10       258.65 o
   9   4   2       1251.92       1264.44        46.57 o
  10   4   2          3.06          6.28         5.41 o
  11   4   2         71.47         63.07         6.92 o
  12   4   2         35.44         22.00         7.54 o
  13   4   2         31.00         13.37         9.86 o
  14   4   2         13.11          6.70         9.96 o
 -14   5   2          8.18          4.23        11.71 o
 -13   5   2         52.99         60.80         7.53 o
 -12   5   2         41.50         41.13         6.88 o
 -11   5   2         29.05         15.85         5.30 o
 -10   5   2        378.33        355.01        14.27 o
  -9   5   2        236.82        247.10        10.62 o
  -8   5   2        318.05        292.15        11.50 o
  -7   5   2         19.86         13.91         3.17 o
  -6   5   2        869.76        863.71        23.81 o
  -5   5   2         98.76         86.00         3.48 o
  -4   5   2        166.34        151.38         5.24 o
  -3   5   2       1042.77       1052.47        31.04 o
  -2   5   2       3761.08       4056.73       124.16 o
  -1   5   2       5816.79       5960.09       174.29 o
   0   5   2       5088.12       5024.80       141.17 o
   1   5   2        677.66        617.47        16.48 o
   2   5   2       1870.14       2089.22        56.71 o
   3   5   2       4886.67       5197.00       146.18 o
   4   5   2        874.10        914.40        25.98 o
   5   5   2       1877.19       1914.19        56.27 o
   6   5   2          0.07          1.08         2.98 o
   7   5   2       2737.08       2686.84        91.68 o
   8   5   2       1281.01       1344.19        48.78 o
   9   5   2          0.88          7.14         4.86 o
  10   5   2        200.63        194.60        11.02 o
  11   5   2        116.40        101.08        11.65 o
  12   5   2         54.70         43.81         7.81 o
  13   5   2          7.70         -5.56         8.63 o
  14   5   2          0.27         -5.27        15.78 o
 -14   6   2         94.61         75.13        19.24 o
 -13   6   2          4.09        -10.55        10.55 o
 -12   6   2          0.83         -1.35         5.53 o
 -11   6   2        173.07        162.59         9.22 o
 -10   6   2         11.95          5.90         4.57 o
  -9   6   2        109.64        117.63         7.09 o
  -8   6   2        464.59        478.87        18.73 o
  -7   6   2       3175.07       3170.37       102.11 o
  -6   6   2        686.64        710.30        21.49 o
  -5   6   2         73.58         82.03         4.24 o
  -4   6   2        848.08        847.62        25.23 o
  -3   6   2        216.15        202.04         7.03 o
  -2   6   2         34.50         39.51         2.79 o
  -1   6   2        128.24        155.74         5.81 o
   0   6   2        357.36        308.23         8.72 o
   1   6   2       5122.03       5271.18       142.92 o
   2   6   2       7358.67       8451.20       229.06 o
   3   6   2       2616.27       2917.06        78.93 o
   4   6   2       3044.35       3362.22        98.60 o
   5   6   2        415.51        470.98        14.60 o
   6   6   2        271.17        265.18         9.44 o
   7   6   2          9.24          6.08         3.73 o
   8   6   2        326.86        329.32        13.91 o
   9   6   2        158.40        179.18         9.23 o
  10   6   2        273.42        244.07        13.61 o
  11   6   2        130.52        116.21         9.52 o
  12   6   2         90.74        100.30        13.50 o
  13   6   2         80.11         59.66        10.80 o
  14   6   2         49.98         54.94        28.64 o
 -13   7   2         36.42         60.45        13.30 o
 -12   7   2         11.42         -1.99         9.67 o
 -11   7   2          0.12          0.38         5.28 o
 -10   7   2          4.29          6.24         5.04 o
  -9   7   2        233.88        225.60        11.26 o
  -8   7   2       1392.57       1385.59        50.69 o
  -7   7   2       1335.94       1278.87        41.56 o
  -6   7   2       2218.20       2185.10        67.52 o
  -5   7   2        406.46        395.44        12.52 o
  -4   7   2          9.47          3.02         2.12 o
  -3   7   2         14.09          5.38         2.06 o
  -2   7   2        311.41        284.01         9.07 o
  -1   7   2        587.92        583.67        17.59 o
   0   7   2        769.49        781.02        21.47 o
   1   7   2       3414.25       3588.10       101.13 o
   2   7   2       5473.88       6069.20       164.75 o
   3   7   2        357.54        301.52         9.36 o
   4   7   2          4.94         -1.72         2.32 o
   5   7   2        235.34        227.82         8.10 o
   6   7   2        593.36        602.56        20.39 o
   7   7   2       1519.54       1577.77        54.24 o
   8   7   2        397.19        378.97        16.30 o
   9   7   2        156.91        165.87         9.07 o
  10   7   2         81.40         67.02         7.55 o
  11   7   2         62.68         44.62         7.75 o
  12   7   2        213.37        266.27        27.99 o
  13   7   2          2.59          0.22        10.57 o
 -13   8   2        120.59        147.61        17.96 o
 -12   8   2         40.27         30.08        10.74 o
 -11   8   2         15.42          0.88         8.70 o
 -10   8   2        292.31        286.50        13.76 o
  -9   8   2          5.88         14.89         4.89 o
  -8   8   2       1385.27       1432.99        55.59 o
  -7   8   2          5.21          0.29         3.86 o
  -6   8   2        677.58        661.83        20.27 o
  -5   8   2        200.20        199.44         7.45 o
  -4   8   2        366.02        339.82        10.90 o
  -3   8   2        134.27        141.39         6.09 o
  -2   8   2       1370.32       1418.27        41.95 o
  -1   8   2        708.28        686.91        19.83 o
   0   8   2        248.57        277.46         8.05 o
   1   8   2        308.72        348.64        10.16 o
   2   8   2          5.89         15.11         1.99 o
   3   8   2         90.36         87.04         4.00 o
   4   8   2        510.05        518.29        16.78 o
   5   8   2        649.16        671.84        22.08 o
   6   8   2        359.48        339.59        12.47 o
   7   8   2          0.45          5.12         4.55 o
   8   8   2        311.42        329.22        14.94 o
   9   8   2         23.45         13.65         6.03 o
  10   8   2        260.60        241.47        21.90 o
  11   8   2        222.89        198.36        14.25 o
  12   8   2          6.72         -1.66        10.11 o
  13   8   2          2.31          1.26        11.38 o
 -13   9   2        105.29        104.20        16.68 o
 -12   9   2        157.22        143.49        15.38 o
 -11   9   2          3.50         10.67         9.87 o
 -10   9   2        211.79        213.45        14.54 o
  -9   9   2        342.53        378.70        23.09 o
  -8   9   2        103.11         87.31         6.95 o
  -7   9   2        848.00        756.17        27.01 o
  -6   9   2       1455.00       1367.21        44.84 o
  -5   9   2         86.72         70.87         6.56 o
  -4   9   2          0.78         -1.17         3.03 o
  -3   9   2         52.15         39.04         3.18 o
  -2   9   2         18.28         34.18         3.79 o
  -1   9   2         58.60         51.63         3.19 o
   0   9   2        997.12        985.29        27.13 o
   1   9   2        768.95        681.61        18.46 o
   2   9   2         76.54         69.07         3.23 o
   3   9   2         34.48         34.81         2.47 o
   4   9   2        365.30        361.42        12.42 o
   5   9   2         98.55         95.26         5.42 o
   6   9   2        392.60        404.09        14.50 o
   7   9   2        195.39        169.34         8.99 o
   8   9   2         19.75         23.80         6.64 o
   9   9   2          4.25          0.96         7.36 o
  10   9   2        305.57        295.52        17.51 o
  11   9   2         96.34        103.47        15.87 o
  12   9   2         60.29         56.27        12.05 o
  13   9   2         17.16          6.90        34.50 o
 -12  10   2         81.19        103.53        15.44 o
 -11  10   2        339.79        325.27        21.78 o
 -10  10   2        328.12        335.61        28.38 o
  -9  10   2         73.13         69.53         6.51 o
  -8  10   2          0.03         -4.86         4.86 o
  -7  10   2          6.49          7.05         4.58 o
  -6  10   2        167.22        172.31        10.80 o
  -5  10   2        819.56        770.56        24.53 o
  -4  10   2        874.48        848.22        28.09 o
  -3  10   2        503.92        472.44        16.35 o
  -2  10   2        107.02        122.98         6.64 o
  -1  10   2       3126.28       3200.31       102.88 o
   0  10   2          0.04          2.64         2.72 o
   1  10   2         76.31         73.75         4.65 o
   2  10   2         88.98         76.98         3.91 o
   3  10   2          1.14          3.69         2.48 o
   4  10   2         10.04          5.43         3.86 o
   5  10   2        158.67        152.17         7.52 o
   6  10   2        362.12        377.71        14.85 o
   7  10   2         33.90         36.57         6.36 o
   8  10   2        120.72         77.21         8.44 o
   9  10   2         20.90         25.82         8.05 o
  10  10   2          7.53          9.87         8.73 o
  11  10   2        300.16        366.54        25.96 o
  12  10   2         10.94         21.77        12.89 o
 -12  11   2         66.06         56.13        15.06 o
 -11  11   2        143.57        180.32        17.09 o
 -10  11   2        126.58        117.19        17.76 o
  -9  11   2         28.28         21.32         9.06 o
  -8  11   2         41.27         43.50         7.83 o
  -7  11   2        143.77        131.55         7.80 o
  -6  11   2         12.69          7.45         4.42 o
  -5  11   2        200.45        222.88        11.06 o
  -4  11   2          6.78          3.39         3.80 o
  -3  11   2        211.91        231.63         9.12 o
  -2  11   2         67.88         50.96         4.23 o
  -1  11   2         21.58         29.11         3.52 o
   0  11   2          0.49          0.41         3.18 o
   1  11   2        203.65        189.77         7.09 o
   2  11   2        137.40        139.58         6.50 o
   3  11   2        154.70        167.67         9.59 o
   4  11   2        275.74        320.96        12.13 o
   5  11   2        114.67         98.21         6.47 o
   6  11   2          6.68         21.86         5.35 o
   7  11   2        279.49        311.07        20.66 o
   8  11   2         17.94          8.42         7.58 o
   9  11   2          1.59         -8.54         8.54 o
  10  11   2        230.82        241.63        16.07 o
  11  11   2         37.51         52.67        12.72 o
  12  11   2         13.02         23.50        17.85 o
 -11  12   2          3.09         -6.44        13.20 o
 -10  12   2         62.71         82.15        13.35 o
  -9  12   2         15.13         18.79        11.14 o
  -8  12   2         63.51         65.68        16.92 o
  -7  12   2          0.00          2.13         5.10 o
  -6  12   2       1006.11       1037.71        38.33 o
  -5  12   2          5.33          2.51         4.51 o
  -4  12   2          0.08          0.53         4.19 o
  -3  12   2         51.27         37.32         4.54 o
  -2  12   2        648.46        644.54        21.79 o
  -1  12   2        275.96        274.60        10.13 o
   0  12   2        774.15        787.84        23.81 o
   1  12   2          2.48         -3.51         3.51 o
   2  12   2        121.61        142.77         7.48 o
   3  12   2        516.43        440.87        15.71 o
   4  12   2         68.21         66.41         6.11 o
   5  12   2         56.34         59.31         6.15 o
   6  12   2         34.70         51.55         9.41 o
   7  12   2         13.20         26.02         7.43 o
   8  12   2         72.73         69.65        10.76 o
   9  12   2         87.65        102.75        11.41 o
  10  12   2          2.48          5.03        11.30 o
  11  12   2          4.79          8.65        12.64 o
 -11  13   2         42.12         39.22        17.52 o
 -10  13   2          2.38         12.15        15.18 o
  -9  13   2        261.13        291.96        24.30 o
  -8  13   2          4.72         14.40         9.93 o
  -7  13   2         40.03         25.66         5.95 o
  -6  13   2          0.13          4.79         5.31 o
  -5  13   2         29.95         20.42         5.12 o
  -4  13   2         34.99         36.79         5.07 o
  -3  13   2         45.36         35.05         4.75 o
  -2  13   2        103.09        120.90         7.89 o
  -1  13   2       1100.35       1114.92        35.08 o
   0  13   2         22.13         16.04         4.14 o
   1  13   2        226.21        223.17         8.82 o
   2  13   2        175.87        183.10         7.81 o
   3  13   2         61.01         41.32         4.48 o
   4  13   2        513.76        420.22        18.93 o
   5  13   2         54.95         64.66         7.38 o
   6  13   2        389.52        366.20        17.26 o
   7  13   2         47.82         38.00         9.49 o
   8  13   2        138.76        137.42        12.66 o
   9  13   2          7.65          3.42        10.37 o
  10  13   2         29.01         29.37        12.66 o
  11  13   2         48.05         37.95        27.60 o
 -10  14   2        186.09        189.51        21.92 o
  -9  14   2          3.91         13.52        14.17 o
  -8  14   2         17.80         40.21        11.13 o
  -7  14   2          8.92          8.09         4.46 o
  -6  14   2        194.53        164.19         9.54 o
  -5  14   2         32.41         20.70         5.55 o
  -4  14   2        245.02        234.91        11.35 o
  -3  14   2          0.51         -2.97         4.92 o
  -2  14   2        420.98        435.04        15.30 o
  -1  14   2        346.49        346.60        12.63 o
   0  14   2          0.32         -1.50         4.21 o
   1  14   2         19.22          9.98         4.36 o
   2  14   2          0.01          4.41         4.47 o
   3  14   2          0.11         -3.96         4.41 o
   4  14   2         23.97         12.02         6.35 o
   5  14   2         20.81         15.21         7.65 o
   6  14   2          0.42          0.55         7.95 o
   7  14   2         33.80         35.93        10.09 o
   8  14   2         21.75         12.14        11.83 o
   9  14   2        206.81        277.89        25.57 o
  10  14   2         30.37         31.74        14.32 o
  -9  15   2          2.09         -7.69        16.69 o
  -8  15   2         38.77         28.60        13.26 o
  -7  15   2         12.93         -0.79         9.44 o
  -6  15   2        190.01        191.47        11.52 o
  -5  15   2          5.23         10.41         5.81 o
  -4  15   2          9.10          5.74         5.89 o
  -3  15   2        156.12        133.90         7.44 o
  -2  15   2        460.27        492.41        19.11 o
  -1  15   2         73.36         62.61         5.81 o
   0  15   2         79.28         78.88         5.87 o
   1  15   2         22.99         16.20         5.08 o
   2  15   2         19.96         16.22         5.00 o
   3  15   2          1.73          2.82         4.69 o
   4  15   2          5.17          0.48         6.94 o
   5  15   2        510.10        523.21        23.41 o
   6  15   2        259.69        280.38        16.21 o
   7  15   2         36.09         26.13        10.93 o
   8  15   2          7.97         11.36        14.11 o
   9  15   2          8.14         20.58        16.10 o
  -8  16   2         19.57          2.62        14.41 o
  -7  16   2         19.76         30.28        11.91 o
  -6  16   2          0.69         -5.04         6.50 o
  -5  16   2         79.21         64.00        10.01 o
  -4  16   2          9.76          2.65         6.33 o
  -3  16   2         69.31         67.72         6.71 o
  -2  16   2         63.60         55.24         6.12 o
  -1  16   2          5.23          3.53         5.38 o
   0  16   2         24.16         12.79         5.43 o
   1  16   2        124.26        119.90         7.25 o
   2  16   2        172.44        178.26        10.46 o
   3  16   2        385.37        437.20        17.61 o
   4  16   2        118.43        130.17        12.88 o
   5  16   2          0.47         -0.84         8.38 o
   6  16   2         37.98         33.37        10.48 o
   7  16   2          9.82          9.63        13.01 o
   8  16   2         11.47          9.83        15.89 o
  -8  17   2          6.48         24.15        29.32 o
  -7  17   2         82.34        110.72        15.17 o
  -6  17   2         16.53          3.43        11.54 o
  -5  17   2        180.02        178.60        12.39 o
  -4  17   2          0.07         -6.53         6.53 o
  -3  17   2        143.34        138.01         9.25 o
  -2  17   2        103.10         80.00         7.52 o
  -1  17   2         21.30         19.29         6.20 o
   0  17   2          0.35          6.17         6.08 o
   1  17   2        300.44        336.15        13.35 o
   2  17   2         20.77         24.41         6.39 o
   3  17   2        280.59        300.79        13.73 o
   4  17   2        232.32        203.89        12.57 o
   5  17   2         26.19         25.27        10.11 o
   6  17   2          0.00        -11.88        11.88 o
   7  17   2         69.78         58.72        14.20 o
  -6  18   2          6.98         -3.50        14.67 o
  -5  18   2          4.38          8.98         7.50 o
  -4  18   2         16.23         23.38         7.61 o
  -3  18   2          3.13          2.67         7.51 o
  -2  18   2         24.69         22.99         7.25 o
  -1  18   2         92.71         94.78        11.10 o
   0  18   2        552.80        602.99        23.42 o
   1  18   2          9.84          7.38         7.05 o
   2  18   2        691.20        725.21        29.76 o
   3  18   2         21.91          6.95         9.48 o
   4  18   2        777.71        902.54        38.95 o
   5  18   2          2.90         15.00        11.64 o
   6  18   2         27.29         57.55        13.54 o
  -5  19   2        189.07        213.78        18.58 o
  -4  19   2         28.89         20.38         9.20 o
  -3  19   2        116.01        117.23        10.38 o
  -2  19   2         42.84         58.09         9.02 o
  -1  19   2          8.77         19.14         8.30 o
   0  19   2        336.66        409.64        19.43 o
   1  19   2          0.63         16.56         8.53 o
   2  19   2         78.17         67.44        10.51 o
   3  19   2          5.13          2.17        11.31 o
   4  19   2         54.09         59.52        12.52 o
   5  19   2        271.80        304.96        40.74 o
  -3  20   2         26.96        -13.80        41.40 o
  -2  20   2          1.65         -1.52        15.61 o
  -1  20   2         51.01         66.16        20.99 o
   0  20   2         14.63          9.56        13.71 o
   1  20   2          9.49          9.90        11.15 o
   2  20   2         19.44         15.40        30.19 o
 -15   1   3         10.35        -22.42        36.22 o
 -14   1   3          4.04          3.79         8.12 o
 -13   1   3          9.10          4.63         6.45 o
 -12   1   3          9.98         10.51         5.84 o
 -11   1   3          6.93          4.98         5.28 o
 -10   1   3         14.01         12.35         4.69 o
  -9   1   3         98.03        102.21         5.99 o
  -8   1   3          3.33          5.68         3.45 o
  -7   1   3         88.89         86.58         4.68 o
  -6   1   3       2028.07       2204.40        60.00 o
  -5   1   3       1241.52       1267.73        34.64 o
  -4   1   3          0.77          1.72         1.31 o
  -3   1   3       3665.44       3530.14        95.86 o
  -2   1   3          0.83          3.33         1.36 o
  -1   1   3      10284.09      10664.61       325.59 o
   0   1   3         62.51         49.10         1.92 o
   1   1   3       4208.29       4314.06       165.42 o
   2   1   3       1356.49       1402.33        50.62 o
   3   1   3       2922.26       2873.24        84.16 o
   4   1   3       1234.31       1393.03        39.30 o
   5   1   3         14.78          8.10         1.44 o
   6   1   3       1517.29       1578.89        48.56 o
   7   1   3         84.14         76.92         5.41 o
   8   1   3        249.58        259.22        12.67 o
   9   1   3        187.60        231.95        10.26 o
  10   1   3        488.77        420.48        16.74 o
  11   1   3        224.07        162.21         8.60 o
  12   1   3          4.02         12.92         5.97 o
  13   1   3         31.45         43.59         7.67 o
  14   1   3         35.18         35.11        13.58 o
 -14   2   3         25.34         23.31         8.25 o
 -13   2   3         45.45         45.04         7.60 o
 -12   2   3         19.73         15.11         5.99 o
 -11   2   3       1374.86       1280.31        44.46 o
 -10   2   3          0.56          3.99         4.56 o
  -9   2   3        162.26        176.12        11.38 o
  -8   2   3         37.18         44.02         4.12 o
  -7   2   3          6.17         -1.00         2.98 o
  -6   2   3        343.91        330.93         9.88 o
  -5   2   3         89.19         95.98         3.50 o
  -4   2   3       1530.85       1545.60        42.05 o
  -3   2   3       3806.98       3659.81        99.19 o
  -2   2   3       8249.17       8774.87       237.43 o
  -1   2   3      14440.29      15053.30       459.49 o
   0   2   3      11766.12      11948.21       302.55 o
   1   2   3       7710.55       8264.35       316.21 o
   2   2   3      19082.18      19613.84       701.97 o
   3   2   3         62.47        112.30         4.93 o
   4   2   3        303.05        273.90         9.31 o
   5   2   3        257.70        265.35         8.63 o
   6   2   3        108.23         93.52         4.64 o
   7   2   3        461.34        394.09        14.27 o
   8   2   3          0.45         -1.45         2.02 o
   9   2   3        155.45        109.95         5.36 o
  10   2   3       1545.40       1425.38        56.06 o
  11   2   3        412.23        365.66        16.89 o
  12   2   3        230.98        266.07        17.07 o
  13   2   3        154.11        158.09        15.66 o
  14   2   3         70.59         99.86        10.35 o
 -14   3   3         68.72         62.58         8.86 o
 -13   3   3        162.96        163.47        15.10 o
 -12   3   3        348.11        327.12        14.03 o
 -11   3   3        291.51        263.70        11.79 o
 -10   3   3       1231.65       1291.07        47.41 o
  -9   3   3        982.52        997.34        36.89 o
  -8   3   3        505.99        537.31        22.98 o
  -7   3   3         81.85         62.15         3.97 o
  -6   3   3       1452.67       1533.40        41.89 o
  -5   3   3         96.33         80.20         3.25 o
  -4   3   3        302.27        351.77        10.00 o
  -3   3   3        601.61        634.68        18.18 o
  -2   3   3       9558.65       9579.60       268.99 o
  -1   3   3       1338.25       1306.76        38.47 o
   0   3   3         74.87         64.35         2.94 o
   1   3   3        440.30        481.71        13.80 o
   2   3   3        177.96        127.20         4.47 o
   3   3   3       2783.55       2875.76        87.90 o
   4   3   3        100.28         90.78         4.96 o
   5   3   3        819.59        894.73        27.70 o
   6   3   3          0.22          6.44         2.06 o
   7   3   3       2777.96       2864.39       110.00 o
   8   3   3        226.12        258.85        11.66 o
   9   3   3        551.53        535.40        22.23 o
  10   3   3         19.27         19.47         5.31 o
  11   3   3        456.46        427.84        17.92 o
  12   3   3        228.33        226.00        12.64 o
  13   3   3          5.06          2.87         7.95 o
  14   3   3        283.33        336.58        17.91 o
 -14   4   3         58.22         75.68         9.30 o
 -13   4   3         17.80         11.03         7.59 o
 -12   4   3         15.68          5.41         6.04 o
 -11   4   3        210.97        177.66        10.77 o
 -10   4   3       1140.52       1181.40        41.01 o
  -9   4   3        519.18        489.12        18.24 o
  -8   4   3         24.72         30.10         4.25 o
  -7   4   3        803.62        789.95        24.53 o
  -6   4   3        670.45        715.28        20.72 o
  -5   4   3       1948.03       1978.56        55.75 o
  -4   4   3        441.59        489.64        14.64 o
  -3   4   3       1095.15       1242.02        35.25 o
  -2   4   3          1.76          0.50         1.83 o
  -1   4   3       3716.47       3641.52       106.56 o
   0   4   3          0.75          2.64         1.34 o
   1   4   3       4074.72       3963.61       111.47 o
   2   4   3         28.56         22.08         1.64 o
   3   4   3        646.58        781.65        22.37 o
   4   4   3        317.33        292.46         8.67 o
   5   4   3        390.55        382.87        11.82 o
   6   4   3        400.28        399.17        12.35 o
   7   4   3         64.40         56.07         4.46 o
   8   4   3        939.70        915.05        33.84 o
   9   4   3       1737.00       1740.94        67.62 o
  10   4   3         69.32         48.64         6.02 o
  11   4   3         35.92         31.32         6.78 o
  12   4   3         46.14         49.20         8.09 o
  13   4   3         44.77         57.42         9.11 o
  14   4   3         24.40         47.84        11.11 o
 -14   5   3         97.21        135.46        15.29 o
 -13   5   3        151.32        183.72        14.74 o
 -12   5   3         65.78         92.58         9.26 o
 -11   5   3         41.48         20.71         5.61 o
 -10   5   3        149.86        142.21         9.52 o
  -9   5   3        387.66        407.39        15.92 o
  -8   5   3        101.84         91.23         6.78 o
  -7   5   3          4.40          4.45         3.16 o
  -6   5   3        363.67        360.18        11.36 o
  -5   5   3         48.18         41.44         2.72 o
  -4   5   3         32.03         30.33         2.34 o
  -3   5   3         13.26         20.44         1.91 o
  -2   5   3       3579.23       3755.70       105.73 o
  -1   5   3       1529.33       1462.90        43.03 o
   0   5   3        898.18        898.35        24.50 o
   1   5   3          0.01          3.43         1.35 o
   2   5   3          0.47          3.92         2.65 o
   3   5   3       4018.08       4617.81       130.02 o
   4   5   3        383.00        366.75        10.85 o
   5   5   3        384.72        430.86        13.32 o
   6   5   3        212.76        236.56         8.48 o
   7   5   3        455.38        446.44        16.34 o
   8   5   3       1955.22       1977.83        71.73 o
   9   5   3        129.76        150.85         8.29 o
  10   5   3        332.67        348.15        15.17 o
  11   5   3        139.54        126.41         9.24 o
  12   5   3         33.19         43.57         9.00 o
  13   5   3         96.89         93.56        10.38 o
  14   5   3         32.89         44.13        20.49 o
 -14   6   3        171.77        204.62        26.14 o
 -13   6   3        150.39        152.72        15.43 o
 -12   6   3        312.34        370.40        22.06 o
 -11   6   3          3.32          9.49         6.10 o
 -10   6   3         43.52         29.25         5.86 o
  -9   6   3        552.93        503.74        20.17 o
  -8   6   3        563.96        571.06        21.93 o
  -7   6   3          8.05          4.01         3.44 o
  -6   6   3        177.48        169.50         6.22 o
  -5   6   3        201.82        185.35         6.49 o
  -4   6   3         74.19         84.87         4.47 o
  -3   6   3          0.61          3.13         1.88 o
  -2   6   3        456.11        446.02        13.56 o
  -1   6   3        156.25        137.94         4.86 o
   0   6   3        912.49        937.75        25.78 o
   1   6   3        102.21         89.92         3.04 o
   2   6   3       2889.76       3270.19        95.94 o
   3   6   3       1206.16       1350.59        39.92 o
   4   6   3        301.71        314.49         9.56 o
   5   6   3        200.74        174.74         6.04 o
   6   6   3         23.36         22.36         3.46 o
   7   6   3        208.32        223.12         9.71 o
   8   6   3        635.73        666.32        25.68 o
   9   6   3        190.36        207.24        10.20 o
  10   6   3         35.87         24.34         6.19 o
  11   6   3         13.07         11.31         6.86 o
  12   6   3         18.79         30.34         8.22 o
  13   6   3         31.88         26.08         9.87 o
 -13   7   3         52.67         63.61        12.57 o
 -12   7   3          3.45         -1.89         6.50 o
 -11   7   3        213.03        229.70        13.22 o
 -10   7   3       1167.27       1190.22        47.48 o
  -9   7   3       1195.93       1187.11        50.45 o
  -8   7   3       4435.05       4482.55       162.23 o
  -7   7   3         25.18         37.70         4.07 o
  -6   7   3          1.68          2.38         3.02 o
  -5   7   3         22.16         32.51         2.96 o
  -4   7   3       2255.03       2456.84        69.33 o
  -3   7   3        100.53        145.71         5.26 o
  -2   7   3        142.06        123.95         5.49 o
  -1   7   3         28.55         21.23         2.09 o
   0   7   3         23.16         22.91         2.12 o
   1   7   3        676.55        718.82        19.30 o
   2   7   3       1436.43       1481.83        40.63 o
   3   7   3         52.78         86.80         3.84 o
   4   7   3        150.66        146.97         6.50 o
   5   7   3          3.17          0.86         2.86 o
   6   7   3       3029.51       2930.83        90.31 o
   7   7   3       2543.97       2530.67        85.93 o
   8   7   3       1800.52       1924.25        69.67 o
   9   7   3         19.75          4.92         5.68 o
  10   7   3         54.09         71.60        13.13 o
  11   7   3          2.06          2.23         7.03 o
  12   7   3        109.79        122.70        11.14 o
  13   7   3          9.04          7.77        10.55 o
 -13   8   3         25.89          3.26        13.92 o
 -12   8   3         38.85         43.93        11.32 o
 -11   8   3         10.56          5.79         5.91 o
 -10   8   3         76.69         72.73         7.47 o
  -9   8   3        151.62        150.92        12.02 o
  -8   8   3       6655.94       7228.40       277.19 o
  -7   8   3        104.87         87.21         5.59 o
  -6   8   3        659.65        650.68        21.92 o
  -5   8   3          0.27          3.55         3.03 o
  -4   8   3          5.80          2.60         2.66 o
  -3   8   3       1706.23       1772.87        52.24 o
  -2   8   3        695.15        760.51        22.61 o
  -1   8   3       6919.42       7369.35       215.53 o
   0   8   3        138.85        152.35         5.18 o
   1   8   3        576.77        621.43        17.48 o
   2   8   3         22.04         38.65         3.18 o
   3   8   3        846.54        723.67        21.70 o
   4   8   3         72.27         69.88         4.29 o
   5   8   3          0.21          0.85         3.26 o
   6   8   3       2577.90       2763.64        89.51 o
   7   8   3       2008.78       2069.21        80.28 o
   8   8   3        331.78        340.77        15.68 o
   9   8   3         20.33          7.54         5.91 o
  10   8   3        530.02        520.76        22.96 o
  11   8   3         19.58         26.22         8.31 o
  12   8   3        221.58        283.66        18.51 o
  13   8   3         91.63        102.61        15.26 o
 -13   9   3        250.99        316.46        23.88 o
 -12   9   3         66.29         89.14        13.20 o
 -11   9   3         61.80         51.22        10.15 o
 -10   9   3        166.60        179.45        23.66 o
  -9   9   3         23.36         21.57         5.88 o
  -8   9   3       1056.58       1143.13        42.15 o
  -7   9   3          3.95          0.45         4.05 o
  -6   9   3        876.35        894.27        28.32 o
  -5   9   3        509.10        534.46        17.48 o
  -4   9   3       2263.38       2227.70        68.51 o
  -3   9   3        252.87        264.64         9.43 o
  -2   9   3        124.54        131.03         5.38 o
  -1   9   3          5.08          3.64         2.59 o
   0   9   3        112.34        120.02         4.57 o
   1   9   3        294.74        288.51         8.50 o
   2   9   3         14.83         19.34         2.32 o
   3   9   3         36.99         31.29         3.25 o
   4   9   3         59.56         52.71         3.89 o
   5   9   3         38.82         33.83         4.05 o
   6   9   3         57.96         59.49         4.95 o
   7   9   3         17.70          8.09         4.73 o
   8   9   3         48.16         56.41         9.78 o
   9   9   3        490.56        495.06        25.53 o
  10   9   3         24.64         24.42         8.71 o
  11   9   3        319.80        333.64        23.16 o
  12   9   3          2.47          9.31        10.79 o
  13   9   3        396.86        410.82        45.63 o
 -12  10   3         87.44         83.93        16.93 o
 -11  10   3         43.85         36.01        11.07 o
 -10  10   3         60.76         41.10         6.55 o
  -9  10   3        282.99        263.87        18.90 o
  -8  10   3         79.71         77.07        11.27 o
  -7  10   3       1350.21       1290.94        47.63 o
  -6  10   3        112.68        118.35         6.34 o
  -5  10   3         71.86         68.21         4.80 o
  -4  10   3         47.31         40.53         4.04 o
  -3  10   3         35.89         45.47         3.91 o
  -2  10   3        151.79        137.01         6.14 o
  -1  10   3       2962.11       2798.39        89.95 o
   0  10   3        125.41        101.46         4.52 o
   1  10   3         52.52         36.03         3.02 o
   2  10   3        150.12        150.40         6.16 o
   3  10   3        280.55        267.90        10.20 o
   4  10   3         31.04         24.86         4.14 o
   5  10   3        134.92        151.19         7.65 o
   6  10   3        261.52        238.51        11.06 o
   7  10   3        120.87         99.63         8.81 o
   8  10   3        120.79        131.12        11.91 o
   9  10   3          0.28         -4.04         7.60 o
  10  10   3        450.76        525.86        27.86 o
  11  10   3         27.52         32.61        10.66 o
  12  10   3        105.80        150.66        15.37 o
 -12  11   3        251.61        280.01        53.69 o
 -11  11   3         10.18          2.32        11.34 o
 -10  11   3        280.08        302.44        19.72 o
  -9  11   3        177.77        179.93        13.24 o
  -8  11   3         28.01         16.24         6.19 o
  -7  11   3        186.27        189.57        10.63 o
  -6  11   3        944.50        961.39        33.72 o
  -5  11   3         30.13         41.42         4.66 o
  -4  11   3        108.23         92.36         5.57 o
  -3  11   3        580.14        591.34        20.05 o
  -2  11   3        359.01        335.98        12.48 o
  -1  11   3         18.66         18.40         3.45 o
   0  11   3        709.37        663.68        20.32 o
   1  11   3        682.72        638.20        19.70 o
   2  11   3        529.23        525.43        16.49 o
   3  11   3        240.43        204.33         7.35 o
   4  11   3         22.57         43.80         4.97 o
   5  11   3        603.65        566.98        22.16 o
   6  11   3        188.25        174.42         9.43 o
   7  11   3        271.41        236.16        14.14 o
   8  11   3         14.82         15.14         8.60 o
   9  11   3          0.01         12.40         7.97 o
  10  11   3        293.93        314.93        21.07 o
  11  11   3          0.12         15.05        11.01 o
  12  11   3          0.00          9.03        21.67 o
 -11  12   3         42.31         14.34        20.20 o
 -10  12   3        133.64        117.76        15.18 o
  -9  12   3         95.06         92.25         8.19 o
  -8  12   3        118.77        130.98        12.21 o
  -7  12   3        121.29        127.31         9.74 o
  -6  12   3         13.06         15.46         5.22 o
  -5  12   3        204.61        182.38         9.60 o
  -4  12   3         66.81         85.33         8.68 o
  -3  12   3        194.21        208.78        13.86 o
  -2  12   3       1376.27       1353.85        44.40 o
  -1  12   3       1664.48       1623.69        50.54 o
   0  12   3       3592.25       3567.09       104.78 o
   1  12   3         25.98         26.04         4.25 o
   2  12   3        118.51        123.08         6.13 o
   3  12   3         11.92         12.59         3.44 o
   4  12   3        157.38        134.07         7.84 o
   5  12   3         71.64         98.73         9.67 o
   6  12   3        408.86        441.75        18.19 o
   7  12   3         24.03         19.06        10.29 o
   8  12   3         50.10         31.26         8.45 o
   9  12   3         17.21          9.85         9.27 o
  10  12   3        162.58        176.29        14.51 o
  11  12   3         66.32         70.97        13.97 o
 -11  13   3        182.00        172.45        43.49 o
 -10  13   3         78.08         97.82        17.30 o
  -9  13   3          9.07          7.73        12.43 o
  -8  13   3          0.99         -3.35         5.48 o
  -7  13   3          0.15          8.56         6.10 o
  -6  13   3          7.29         10.19         5.55 o
  -5  13   3        217.78        172.95        14.04 o
  -4  13   3         55.33         33.44         5.20 o
  -3  13   3        122.62        140.97         7.56 o
  -2  13   3         33.22         33.89         5.59 o
  -1  13   3          1.11         -2.96         4.14 o
   0  13   3        307.42        318.58        11.11 o
   1  13   3          1.66         -3.83         3.83 o
   2  13   3        125.94         91.44         5.70 o
   3  13   3          0.20         -1.59         4.48 o
   4  13   3        850.72        756.70        28.88 o
   5  13   3          7.48         12.90         6.53 o
   6  13   3          0.21          4.37         7.19 o
   7  13   3          9.52         11.40         7.96 o
   8  13   3         27.26         10.89         9.61 o
   9  13   3          0.01          0.46        10.01 o
  10  13   3        107.94        133.09        15.19 o
  11  13   3          0.80         36.22        25.87 o
 -10  14   3          1.17          8.21        16.63 o
  -9  14   3        513.17        669.81        46.05 o
  -8  14   3          1.89         -7.32         7.52 o
  -7  14   3         10.09         15.00         6.14 o
  -6  14   3         98.59         99.71        10.76 o
  -5  14   3         10.05          7.30         5.56 o
  -4  14   3         51.93         28.91         5.52 o
  -3  14   3        242.55        216.28         9.63 o
  -2  14   3        427.05        403.87        14.60 o
  -1  14   3        181.83        176.01         8.14 o
   0  14   3        444.40        449.07        16.07 o
   1  14   3        149.06        142.41         7.86 o
   2  14   3        168.54        145.19         7.35 o
   3  14   3        437.80        421.13        15.68 o
   4  14   3        105.85        126.05        12.88 o
   5  14   3          6.17          9.52         7.18 o
   6  14   3          0.02         -0.65         8.07 o
   7  14   3         87.83        118.56        12.59 o
   8  14   3        601.19        751.59        42.63 o
   9  14   3        269.20        320.11        23.21 o
  10  14   3        291.82        342.01        46.06 o
  -9  15   3        182.57        239.40        24.15 o
  -8  15   3        127.94        166.29        17.80 o
  -7  15   3          7.43         -2.04         7.87 o
  -6  15   3          7.41         13.98         6.73 o
  -5  15   3         58.91         42.92         6.92 o
  -4  15   3         76.86         71.43         6.87 o
  -3  15   3        723.65        675.96        25.32 o
  -2  15   3        802.48        794.92        26.02 o
  -1  15   3        921.48        967.96        31.14 o
   0  15   3        295.54        284.85        11.06 o
   1  15   3          8.47          8.37         4.75 o
   2  15   3         46.64         36.00         5.26 o
   3  15   3        596.45        603.19        24.27 o
   4  15   3        169.83        180.39        10.80 o
   5  15   3        225.48        192.47        12.44 o
   6  15   3          0.63          2.64         8.92 o
   7  15   3         24.13         37.22        11.12 o
   8  15   3         71.74         93.18        20.74 o
   9  15   3        240.97        215.02        24.13 o
  -9  16   3         85.06        122.51        23.57 o
  -8  16   3         36.45         30.47        14.82 o
  -7  16   3         53.75         51.71         9.06 o
  -6  16   3          6.89          8.35         7.18 o
  -5  16   3         31.99         26.54         7.20 o
  -4  16   3        140.88        152.62         9.84 o
  -3  16   3        239.89        239.82        10.77 o
  -2  16   3        302.66        343.79        14.18 o
  -1  16   3        274.93        318.86        12.46 o
   0  16   3        124.31        132.01         9.00 o
   1  16   3          0.43          5.65         5.14 o
   2  16   3        209.88        215.29        10.67 o
   3  16   3          0.86          3.91         7.74 o
   4  16   3        170.57        183.15        11.45 o
   5  16   3         49.05         35.26         8.72 o
   6  16   3        227.32        260.65        16.68 o
   7  16   3          8.94         -0.26        13.06 o
   8  16   3          6.24          6.21        15.66 o
  -8  17   3        104.59        130.47        23.18 o
  -7  17   3         24.99         17.33        13.55 o
  -6  17   3          7.50         -3.66         7.54 o
  -5  17   3          9.66          8.97         7.54 o
  -4  17   3         19.51         15.03         7.34 o
  -3  17   3          0.33          3.82         6.59 o
  -2  17   3         18.12         21.09         6.29 o
  -1  17   3          2.73          1.65         5.98 o
   0  17   3         60.01         35.12         6.43 o
   1  17   3        572.12        691.09        24.48 o
   2  17   3          2.99          3.27         5.84 o
   3  17   3          1.43          2.25         8.20 o
   4  17   3         59.64         59.70         9.60 o
   5  17   3         41.27         54.05        10.46 o
   6  17   3          3.42         -1.96        11.16 o
   7  17   3         22.56         22.59        14.65 o
  -6  18   3         14.51         36.60        13.78 o
  -5  18   3         64.68         98.88        12.13 o
  -4  18   3         13.31         -3.53         7.81 o
  -3  18   3          8.46          7.98         7.80 o
  -2  18   3          3.90          6.04         7.28 o
  -1  18   3         21.71          1.56         6.86 o
   0  18   3         64.07         62.50         8.47 o
   1  18   3          0.94         -5.70         7.09 o
   2  18   3          7.90         15.40         6.29 o
   3  18   3         39.43         51.83        10.28 o
   4  18   3          0.53          9.20         9.51 o
   5  18   3         12.05          6.41        11.26 o
   6  18   3        379.58        474.12        36.48 o
  -5  19   3          3.97          3.35         9.34 o
  -4  19   3          1.13          5.94         8.66 o
  -3  19   3         10.17          3.67         8.62 o
  -2  19   3          3.23          0.91         8.14 o
  -1  19   3          2.37          4.99         8.97 o
   0  19   3         37.16         28.13         8.76 o
   1  19   3         20.29         34.82         8.24 o
   2  19   3         28.20         44.16        11.67 o
   3  19   3         15.74         21.17        11.13 o
   4  19   3        303.65        345.54        20.13 o
   5  19   3         37.84         36.74        28.49 o
  -2  20   3        161.48        210.45        40.54 o
  -1  20   3         21.40         13.50        20.77 o
   0  20   3         31.43         33.62        15.93 o
   1  20   3        130.50        134.28        15.69 o
   2  20   3          0.91         28.82        30.94 o
 -14   0   4          0.65          0.31        11.40 o
 -13   0   4         48.52         16.26         9.23 o
 -12   0   4         26.10         17.46         8.08 o
 -11   0   4       1041.63        967.44        46.26 o
 -10   0   4         74.47         66.47         7.89 o
  -9   0   4         15.82         20.92         6.50 o
  -8   0   4         44.53         38.65        10.66 o
  -7   0   4       4655.04       4906.67       222.79 o
  -6   0   4          6.73          8.17         5.55 o
  -5   0   4      13151.19      15552.11       595.73 o
  -4   0   4      16198.78      17931.39       642.20 o
  -3   0   4       5808.30       5893.47       211.02 o
  -2   0   4         13.23          6.00         2.77 o
  -1   0   4        952.39        815.73        34.85 o
   0   0   4       2850.05       2771.09       114.79 o
   1   0   4       5039.13       5430.63       245.78 o
   2   0   4         32.99         26.20         1.95 o
   3   0   4       1483.24       1455.69        55.70 o
   4   0   4        399.94        453.20        17.78 o
   5   0   4         47.04         56.86         3.19 o
   6   0   4         61.13        110.83         5.26 o
   7   0   4         55.40         69.02         4.68 o
   8   0   4        612.84        637.77        33.40 o
   9   0   4       1028.09        897.60        46.77 o
  10   0   4         46.79         28.67         5.65 o
  11   0   4         24.70         11.68         5.69 o
  12   0   4          6.40          6.03         5.98 o
  13   0   4         95.58         82.72        26.74 o
  14   0   4         17.21         17.76        19.78 o
 -15   1   4          0.07        -43.12        43.12 o
 -14   1   4          3.01         12.41         8.04 o
 -13   1   4         34.51         44.07         7.50 o
 -12   1   4         44.78         39.54         6.66 o
 -11   1   4        493.33        448.71        17.60 o
 -10   1   4        571.90        478.91        18.18 o
  -9   1   4          9.07          1.64         4.10 o
  -8   1   4          8.07         18.80         3.75 o
  -7   1   4        178.89        179.27         7.98 o
  -6   1   4         46.89         58.46         2.57 o
  -5   1   4       2390.19       2710.86        69.00 o
  -4   1   4       4460.00       4804.50       130.44 o
  -3   1   4        637.63        708.84        19.36 o
  -2   1   4       4894.32       5143.49       139.23 o
  -1   1   4       1440.69       1398.87        47.34 o
   0   1   4       6701.66       6866.15       209.60 o
   1   1   4       6033.06       5991.00       229.50 o
   2   1   4       2510.00       2742.39        87.93 o
   3   1   4       1004.61        980.20        28.71 o
   4   1   4        473.62        539.65        16.73 o
   5   1   4       2922.17       3265.97        91.97 o
   6   1   4        513.74        548.98        16.07 o
   7   1   4        286.29        260.01         9.95 o
   8   1   4        109.94        103.60         6.03 o
   9   1   4        120.43        118.25         5.89 o
  10   1   4         27.82         24.60         3.68 o
  11   1   4         13.27         13.00         5.63 o
  12   1   4          7.39          2.13         5.91 o
  13   1   4         18.30         11.99         7.73 o
  14   1   4          0.48         -2.56        13.05 o
 -14   2   4         37.15         30.65         9.04 o
 -13   2   4         12.83          7.83         6.85 o
 -12   2   4        141.07        140.79         8.85 o
 -11   2   4        206.46        171.08         9.50 o
 -10   2   4        219.77        214.15        13.04 o
  -9   2   4         39.18         13.67         4.14 o
  -8   2   4         48.17         52.70         5.26 o
  -7   2   4          1.84          2.91         2.92 o
  -6   2   4        760.69        829.77        23.95 o
  -5   2   4         22.77         24.45         2.01 o
  -4   2   4        391.44        333.63         9.32 o
  -3   2   4         53.12         50.24         2.78 o
  -2   2   4         35.98         35.17         1.59 o
  -1   2   4      10935.16      11397.90       347.95 o
   0   2   4      19030.66      19809.24       517.78 o
   1   2   4      46218.89      47422.64      1814.66 o
   2   2   4       7210.01       7462.83       285.76 o
   3   2   4       3221.68       3298.17       105.83 o
   4   2   4       1191.46       1255.68        36.89 o
   5   2   4          5.27          1.20         1.60 o
   6   2   4          1.13          2.15         2.14 o
   7   2   4        108.10         84.93         6.72 o
   8   2   4        415.33        460.11        18.97 o
   9   2   4       1795.82       1636.86        63.42 o
  10   2   4          0.02          6.26         5.14 o
  11   2   4         99.56         91.73         7.45 o
  12   2   4        148.56        156.81        10.55 o
  13   2   4          0.07         -1.40         7.15 o
  14   2   4         95.40         97.69        15.40 o
 -14   3   4         83.63         93.15        10.22 o
 -13   3   4        130.48        109.87         9.64 o
 -12   3   4         13.94          0.95         6.30 o
 -11   3   4         27.80         21.41         5.60 o
 -10   3   4        340.89        313.17        14.26 o
  -9   3   4        357.86        330.02        12.93 o
  -8   3   4        163.89        148.77         8.42 o
  -7   3   4        109.53        100.79         6.67 o
  -6   3   4        665.73        665.02        18.40 o
  -5   3   4       1089.29       1158.10        31.74 o
  -4   3   4       1742.21       1761.63        49.76 o
  -3   3   4        735.47        657.42        18.04 o
  -2   3   4       1093.05       1033.54        29.29 o
  -1   3   4       8983.12       9262.52       270.89 o
   0   3   4      54161.45      56100.00      1517.46 o
   1   3   4      42863.80      44627.12      1362.11 o
   2   3   4      17165.79      17831.36       602.02 o
   3   3   4       1188.20       1261.71        38.49 o
   4   3   4          0.58         -1.27         1.27 o
   5   3   4        272.72        271.15         9.01 o
   6   3   4         13.02          7.82         2.28 o
   7   3   4        176.27        183.09        13.19 o
   8   3   4       2002.42       2188.45        84.94 o
   9   3   4         24.34         10.97         4.55 o
  10   3   4        317.42        277.73        13.45 o
  11   3   4          3.80         10.35         5.97 o
  12   3   4        414.33        465.20        20.83 o
  13   3   4         45.59         72.41         9.32 o
  14   3   4        157.51        181.02        13.04 o
 -14   4   4          8.11          4.40         8.84 o
 -13   4   4         50.42         46.88         9.11 o
 -12   4   4        148.19        116.48         9.11 o
 -11   4   4        117.04        120.83         8.13 o
 -10   4   4        182.94        180.06         8.79 o
  -9   4   4        860.47        857.36        30.40 o
  -8   4   4        124.05        126.59         6.61 o
  -7   4   4        139.77        131.98         6.18 o
  -6   4   4        773.86        799.65        23.86 o
  -5   4   4          3.17          7.60         2.16 o
  -4   4   4          0.15          4.18         1.78 o
  -3   4   4         11.58         18.74         1.99 o
  -2   4   4       8183.29       8548.33       240.17 o
  -1   4   4       2205.82       2217.14        65.15 o
   0   4   4       3867.34       4045.05       105.88 o
   1   4   4      24333.12      25954.54       728.64 o
   2   4   4       5448.13       5799.67       163.07 o
   3   4   4       3230.27       3517.17        98.96 o
   4   4   4        506.78        543.95        16.14 o
   5   4   4         41.90         46.73         3.61 o
   6   4   4          0.71         -1.56         2.44 o
   7   4   4        212.89        211.09         9.84 o
   8   4   4        986.92       1031.53        38.03 o
   9   4   4         81.76         74.23         6.85 o
  10   4   4        116.38        124.70        12.35 o
  11   4   4          3.64         -3.05         5.84 o
  12   4   4        479.23        562.37        24.78 o
  13   4   4        150.42        196.78        12.98 o
  14   4   4        198.38        216.93        17.56 o
 -14   5   4         62.72         52.98         9.70 o
 -13   5   4          0.03          3.64         8.20 o
 -12   5   4         70.89         52.09         7.84 o
 -11   5   4         19.01         21.96         6.21 o
 -10   5   4        494.45        461.13        17.71 o
  -9   5   4       1602.43       1698.59        61.75 o
  -8   5   4        140.01        136.12         6.86 o
  -7   5   4         61.42         57.24         5.02 o
  -6   5   4        295.31        281.54         9.03 o
  -5   5   4        815.15        777.50        22.26 o
  -4   5   4       1244.62       1297.04        36.84 o
  -3   5   4       7388.42       8175.25       229.83 o
  -2   5   4        552.67        525.57        15.23 o
  -1   5   4       1434.82       1322.79        38.88 o
   0   5   4       2135.25       2175.18        57.13 o
   1   5   4       2986.08       3203.97        90.27 o
   2   5   4        145.76        163.02         5.42 o
   3   5   4         77.11         44.61         2.36 o
   4   5   4       1378.33       1414.00        41.95 o
   5   5   4         89.67        102.12         4.18 o
   6   5   4        163.45        200.93         7.82 o
   7   5   4       1131.84       1161.57        39.54 o
   8   5   4       1786.58       1779.88        65.03 o
   9   5   4        359.79        352.62        16.45 o
  10   5   4        149.35        129.38         8.72 o
  11   5   4         22.36         17.37         6.61 o
  12   5   4         42.32         33.40         7.84 o
  13   5   4         45.64         33.51        10.96 o
  14   5   4         19.51         28.61        20.69 o
 -14   6   4          8.80         -2.78        14.51 o
 -13   6   4          2.04          3.64         7.64 o
 -12   6   4         66.91         42.54         7.70 o
 -11   6   4        154.33        142.22        12.86 o
 -10   6   4         13.71          6.95         5.57 o
  -9   6   4        206.76        213.63        10.85 o
  -8   6   4       1470.17       1434.34        49.13 o
  -7   6   4        792.22        729.97        24.10 o
  -6   6   4        413.04        378.61        12.02 o
  -5   6   4          0.33          1.31         2.47 o
  -4   6   4        707.19        692.79        20.83 o
  -3   6   4        534.99        588.12        16.92 o
  -2   6   4       1676.02       1851.61        52.33 o
  -1   6   4        162.95        159.39         5.60 o
   0   6   4          0.44         -0.05         1.44 o
   1   6   4        881.96        860.01        22.26 o
   2   6   4        610.88        641.78        19.33 o
   3   6   4        610.55        606.65        18.21 o
   4   6   4        289.54        308.33         9.40 o
   5   6   4       2363.45       2512.29        74.07 o
   6   6   4         11.91         29.00         3.94 o
   7   6   4        715.85        683.12        25.83 o
   8   6   4          0.67         -0.41         5.26 o
   9   6   4        209.90        206.72        11.99 o
  10   6   4         56.02         55.24         7.25 o
  11   6   4         41.44         29.65         7.03 o
  12   6   4         18.49         26.86         8.21 o
  13   6   4         45.62         31.84         9.73 o
 -14   7   4         97.78        126.64        33.89 o
 -13   7   4          0.24          0.28         6.93 o
 -12   7   4         57.57         59.32         8.11 o
 -11   7   4          8.97         10.88         6.10 o
 -10   7   4        699.10        718.87        31.61 o
  -9   7   4        506.03        547.69        23.34 o
  -8   7   4       2116.90       2282.27        87.92 o
  -7   7   4       3018.45       3069.37       104.01 o
  -6   7   4        535.18        520.95        16.30 o
  -5   7   4        143.51        152.86         6.72 o
  -4   7   4         46.58         55.64         4.11 o
  -3   7   4       5546.75       6113.06       171.94 o
  -2   7   4        398.62        353.30        10.55 o
  -1   7   4        767.43        719.90        20.72 o
   0   7   4       1942.95       2117.00        57.59 o
   1   7   4        887.72        956.03        24.63 o
   2   7   4       1049.76       1119.53        33.24 o
   3   7   4        590.94        550.54        16.59 o
   4   7   4         28.94         25.18         2.57 o
   5   7   4       1582.92       1534.01        47.23 o
   6   7   4       1295.65       1163.58        38.29 o
   7   7   4        885.42        927.91        32.58 o
   8   7   4        195.72        180.18         9.68 o
   9   7   4        174.93        152.48         9.20 o
  10   7   4         73.91         65.32         7.23 o
  11   7   4          0.15          2.38         7.42 o
  12   7   4          0.41          3.07         8.42 o
  13   7   4          1.28         -3.18        10.37 o
 -13   8   4        138.13        170.82        16.17 o
 -12   8   4          1.98         -2.60         6.68 o
 -11   8   4         49.88         39.42         7.21 o
 -10   8   4         69.91         51.00         8.74 o
  -9   8   4        488.61        493.11        22.93 o
  -8   8   4          1.68          9.24         4.81 o
  -7   8   4        312.78        297.95        11.85 o
  -6   8   4        632.02        597.48        19.33 o
  -5   8   4        243.20        231.15         8.48 o
  -4   8   4        342.99        376.12        12.42 o
  -3   8   4        168.35        176.25         6.35 o
  -2   8   4         13.36         16.73         2.44 o
  -1   8   4       1147.39       1278.12        36.21 o
   0   8   4       1432.28       1447.49        38.42 o
   1   8   4        181.43        233.08         6.66 o
   2   8   4        264.23        274.38         8.99 o
   3   8   4        528.54        503.57        15.47 o
   4   8   4        332.47        327.79        11.10 o
   5   8   4       1605.35       1544.57        50.18 o
   6   8   4        726.64        684.87        24.20 o
   7   8   4        460.03        428.70        17.27 o
   8   8   4         34.54         34.82         5.89 o
   9   8   4        133.28        128.38         9.10 o
  10   8   4         89.36        105.69         9.79 o
  11   8   4         20.49         25.95         8.36 o
  12   8   4        185.99        185.72        17.49 o
  13   8   4         15.92         31.80        26.25 o
 -13   9   4         22.42         20.57        14.36 o
 -12   9   4          2.26          6.87        11.75 o
 -11   9   4        188.47        184.60        21.34 o
 -10   9   4        142.53        131.93         9.72 o
  -9   9   4          4.55         -1.03         5.82 o
  -8   9   4        616.43        618.99        25.30 o
  -7   9   4        334.55        325.74        13.19 o
  -6   9   4        250.81        253.22         9.41 o
  -5   9   4        950.84        945.33        29.78 o
  -4   9   4        895.11        877.31        27.47 o
  -3   9   4        500.73        518.01        17.50 o
  -2   9   4       2618.08       2679.25        82.41 o
  -1   9   4         93.90         99.84         6.56 o
   0   9   4         93.23         80.05         4.21 o
   1   9   4         12.82         10.28         2.15 o
   2   9   4          4.32          2.30         1.12 o
   3   9   4        136.12        133.56         6.71 o
   4   9   4         10.49          2.62         3.42 o
   5   9   4        123.96        110.16         5.64 o
   6   9   4        909.14        822.80        28.93 o
   7   9   4        112.90        102.72         7.55 o
   8   9   4        234.88        240.99        12.96 o
   9   9   4         26.44         18.16         7.05 o
  10   9   4        560.23        637.59        32.46 o
  11   9   4        112.37        119.74        15.77 o
  12   9   4         85.42         82.44        12.14 o
 -12  10   4          9.57          1.33        12.76 o
 -11  10   4        107.29        127.55        10.32 o
 -10  10   4         16.46         13.86         8.49 o
  -9  10   4          0.49          6.80         6.12 o
  -8  10   4         17.02         19.68         5.73 o
  -7  10   4        290.96        313.65        17.99 o
  -6  10   4       1101.71       1122.04        37.08 o
  -5  10   4        393.15        366.16        13.34 o
  -4  10   4        130.10        113.23         7.03 o
  -3  10   4        689.44        645.08        21.65 o
  -2  10   4        402.01        378.33        13.33 o
  -1  10   4          2.18         -2.08         3.02 o
   0  10   4        148.87        133.28         5.22 o
   1  10   4        684.54        642.67        18.17 o
   2  10   4         37.23         37.23         2.79 o
   3  10   4         94.46        111.96         9.17 o
   4  10   4         79.91         77.12         5.34 o
   5  10   4       1302.83       1190.77        41.33 o
   6  10   4         92.95        108.66         7.75 o
   7  10   4         10.39         12.32         6.26 o
   8  10   4          0.14          0.83         6.74 o
   9  10   4          0.22          6.01         7.52 o
  10  10   4          7.65         16.05         8.67 o
  11  10   4        528.52        695.62        35.87 o
  12  10   4          7.58         11.67        11.56 o
 -12  11   4         29.81         35.48        14.55 o
 -11  11   4         29.14         18.18        11.41 o
 -10  11   4         46.90         42.96         7.05 o
  -9  11   4         88.17        101.92        15.19 o
  -8  11   4        325.20        292.27        15.63 o
  -7  11   4        493.68        543.46        23.23 o
  -6  11   4       1141.22       1076.20        40.16 o
  -5  11   4        216.37        208.19         9.08 o
  -4  11   4         75.65         58.28         5.44 o
  -3  11   4        303.71        312.42        11.84 o
  -2  11   4          0.71          1.41         3.62 o
  -1  11   4        210.65        191.21         8.22 o
   0  11   4       1837.64       1773.39        52.62 o
   1  11   4         33.57         38.02         3.49 o
   2  11   4        319.88        356.76        11.31 o
   3  11   4        138.17        111.32         6.17 o
   4  11   4         38.33         41.42         5.08 o
   5  11   4        277.50        299.83        12.98 o
   6  11   4         38.21         40.86         6.37 o
   7  11   4          6.33          6.23         6.50 o
   8  11   4          0.16          7.39         7.72 o
   9  11   4        113.21        105.73        14.20 o
  10  11   4        181.20        223.87        23.86 o
  11  11   4          5.09         15.25        10.66 o
  12  11   4         34.16         48.30        39.67 o
 -11  12   4          0.03         14.67        15.88 o
 -10  12   4          4.50          3.11        12.48 o
  -9  12   4        462.90        502.03        36.40 o
  -8  12   4         75.54         82.34         8.54 o
  -7  12   4        392.69        422.99        18.90 o
  -6  12   4        166.24        166.42         9.28 o
  -5  12   4        136.88        146.63        13.08 o
  -4  12   4          1.24          1.11         4.29 o
  -3  12   4        202.27        224.86         9.93 o
  -2  12   4         33.92         29.00         4.34 o
  -1  12   4       1292.23       1319.02        41.18 o
   0  12   4        265.12        256.22         9.06 o
   1  12   4        243.41        240.10         8.84 o
   2  12   4          4.01         -0.28         3.24 o
   3  12   4         41.76         38.31         5.35 o
   4  12   4         36.81         37.15         5.22 o
   5  12   4          0.02          0.74         5.61 o
   6  12   4        202.32        200.08        11.11 o
   7  12   4        184.44        189.38        12.11 o
   8  12   4          7.39          3.25         7.78 o
   9  12   4         72.57         39.99         9.80 o
  10  12   4         33.65         20.67        10.13 o
  11  12   4         98.87         65.43        12.32 o
 -11  13   4         18.68         25.75        17.93 o
 -10  13   4         74.75         68.67        15.42 o
  -9  13   4        182.25        179.72        17.66 o
  -8  13   4         15.24         11.80         7.05 o
  -7  13   4         64.85         44.87         6.82 o
  -6  13   4         70.65         49.71         6.59 o
  -5  13   4         41.49         22.39         5.42 o
  -4  13   4        947.22        874.98        30.97 o
  -3  13   4          0.08          2.27         4.46 o
  -2  13   4         73.91         69.49         5.35 o
  -1  13   4         18.03         15.01         4.37 o
   0  13   4         37.27         18.49         3.96 o
   1  13   4        338.14        325.71        11.85 o
   2  13   4         13.00         10.72         3.52 o
   3  13   4        223.85        169.77         8.80 o
   4  13   4         16.08         10.19         6.18 o
   5  13   4        853.32        762.40        31.83 o
   6  13   4         66.64         74.26         8.31 o
   7  13   4        352.64        343.61        18.09 o
   8  13   4         57.62         42.03         9.63 o
   9  13   4          6.20          5.04         9.87 o
  10  13   4        143.55        161.95        15.00 o
 -10  14   4         93.48        132.15        20.92 o
  -9  14   4         30.31         35.38        12.56 o
  -8  14   4          0.28          2.50         6.74 o
  -7  14   4         30.95         25.68        10.83 o
  -6  14   4         84.01         82.33         8.03 o
  -5  14   4          0.91          3.67         5.95 o
  -4  14   4         37.59         26.56         5.79 o
  -3  14   4         72.28         79.44         6.99 o
  -2  14   4        389.62        388.37        14.04 o
  -1  14   4        255.61        270.44        10.51 o
   0  14   4        451.38        470.47        15.68 o
   1  14   4          2.88          4.82         4.22 o
   2  14   4         32.36         19.32         3.87 o
   3  14   4        198.83        181.39        10.05 o
   4  14   4        340.44        325.17        14.93 o
   5  14   4        117.78         92.47         8.98 o
   6  14   4         57.17         46.40         9.69 o
   7  14   4         48.98         58.37        11.19 o
   8  14   4        299.05        355.64        24.01 o
   9  14   4         64.79         82.05        20.11 o
  10  14   4         17.06          3.94        50.89 o
  -9  15   4         25.74         13.24        14.38 o
  -8  15   4         30.39         15.56         6.96 o
  -7  15   4         38.36         30.80         7.31 o
  -6  15   4         26.02         10.40         6.61 o
  -5  15   4         11.02          6.17         6.23 o
  -4  15   4        487.51        484.10        18.63 o
  -3  15   4         95.82         77.20         6.80 o
  -2  15   4          3.77          3.34         5.17 o
  -1  15   4          5.16          7.51         4.99 o
   0  15   4        138.90        136.84         7.41 o
   1  15   4        168.49        149.06         9.69 o
   2  15   4        402.92        436.77        17.20 o
   3  15   4       1046.80       1100.17        41.23 o
   4  15   4        574.10        559.22        22.99 o
   5  15   4          0.16          0.11         7.84 o
   6  15   4         27.10         24.28         9.97 o
   7  15   4          0.29         -3.65        10.82 o
   8  15   4         42.20         26.84        13.20 o
   9  15   4         60.24         68.93        16.68 o
  -9  16   4        153.18        201.49        26.75 o
  -8  16   4        162.99        155.79        24.20 o
  -7  16   4         52.80         42.53         8.34 o
  -6  16   4         38.70         39.63         7.95 o
  -5  16   4         91.01        114.58         9.05 o
  -4  16   4         54.09         48.08         7.31 o
  -3  16   4         28.78         26.33         6.11 o
  -2  16   4        174.81        174.85         9.10 o
  -1  16   4         58.27         46.82         5.95 o
   0  16   4         13.58          8.97         5.48 o
   1  16   4         50.87         36.27         5.67 o
   2  16   4         41.86         39.88         5.15 o
   3  16   4          0.66          3.48         7.69 o
   4  16   4         11.20         10.84         7.85 o
   5  16   4         33.40         22.07         8.31 o
   6  16   4          4.45         -4.00        11.12 o
   7  16   4          3.17         -9.05        11.98 o
   8  16   4          3.25         40.53        16.08 o
  -8  17   4         34.81         56.92        29.32 o
  -7  17   4         11.68         18.52         8.02 o
  -6  17   4         26.27         13.09         8.21 o
  -5  17   4        172.06        192.46        13.13 o
  -4  17   4         10.91          7.28         7.37 o
  -3  17   4          0.67          5.89         6.38 o
  -2  17   4        496.47        581.38        21.25 o
  -1  17   4         41.94         54.24         7.00 o
   0  17   4         46.54         43.87         7.14 o
   1  17   4         11.24         14.96         6.03 o
   2  17   4        268.21        247.60        14.27 o
   3  17   4        201.73        215.89        14.69 o
   4  17   4          9.70         13.03         8.97 o
   5  17   4         44.82         57.36        10.28 o
   6  17   4         31.03         21.87        11.00 o
   7  17   4        172.73        166.48        19.60 o
  -6  18   4          5.54         11.88         8.77 o
  -5  18   4         15.21         28.75         8.84 o
  -4  18   4        124.31        171.38        12.38 o
  -3  18   4          3.30          5.93         7.37 o
  -2  18   4          3.89          1.84         7.17 o
  -1  18   4         19.64         22.98         7.84 o
   0  18   4          3.53         -1.37         7.62 o
   1  18   4         24.65         18.36         7.12 o
   2  18   4         21.97         11.04         9.70 o
   3  18   4          6.68          2.15         9.74 o
   4  18   4          4.55         -0.95        10.30 o
   5  18   4        393.65        453.25        21.95 o
   6  18   4          1.90        -20.75        20.78 o
  -5  19   4        248.58        293.71        26.25 o
  -4  19   4        121.46        117.09        11.40 o
  -3  19   4         11.17          6.39         9.02 o
  -2  19   4        290.88        312.61        16.34 o
  -1  19   4        275.45        342.18        18.02 o
   0  19   4         54.16         69.83         9.64 o
   1  19   4        112.92        137.97        12.47 o
   2  19   4        105.79        147.30        13.44 o
   3  19   4         20.51         31.38        11.34 o
   4  19   4         30.57         35.41        12.25 o
  -2  20   4         28.37          8.62        27.26 o
  -1  20   4          0.05         14.62        20.06 o
   0  20   4          6.99         13.54        11.24 o
   1  20   4          6.51         17.47        18.60 o
   2  20   4         25.14         -1.72        39.67 o
 -14   1   5         56.95         48.46         9.54 o
 -13   1   5         15.81         15.92         7.65 o
 -12   1   5          1.79          7.01         6.18 o
 -11   1   5        126.70        111.91         7.21 o
 -10   1   5         58.73         41.17         5.40 o
  -9   1   5        709.84        599.60        21.71 o
  -8   1   5          0.05          2.04         3.84 o
  -7   1   5        569.47        588.25        18.72 o
  -6   1   5       1810.79       2123.34        54.26 o
  -5   1   5         36.74         38.96         2.12 o
  -4   1   5       3021.87       3117.92        81.95 o
  -3   1   5       3791.29       4017.83       105.11 o
  -2   1   5        404.16        372.27        10.33 o
  -1   1   5        116.66        114.00         4.06 o
   0   1   5       1031.97       1000.55        29.38 o
   1   1   5      17650.78      18477.89       661.72 o
   2   1   5         47.99         40.05         2.30 o
   3   1   5        601.45        598.16        16.96 o
   4   1   5        583.83        541.00        16.18 o
   5   1   5        123.11        130.82         4.73 o
   6   1   5        296.19        242.54         8.19 o
   7   1   5        139.32        144.61         7.82 o
   8   1   5        892.32        830.15        32.68 o
   9   1   5        933.33        975.86        37.99 o
  10   1   5       1500.06       1578.61        61.56 o
  11   1   5        425.20        381.28        17.29 o
  12   1   5        179.26        200.37        12.10 o
  13   1   5          5.18         12.93        11.48 o
  14   1   5          2.82         -0.20        14.28 o
 -14   2   5         71.86         93.19        14.09 o
 -13   2   5          0.82          0.21         7.77 o
 -12   2   5        124.49        106.73         7.68 o
 -11   2   5        405.69        369.26        15.10 o
 -10   2   5        139.58        113.14         7.41 o
  -9   2   5        619.30        554.37        20.11 o
  -8   2   5          6.26         10.14         3.67 o
  -7   2   5        399.56        369.64        12.70 o
  -6   2   5       2220.00       2762.21        75.31 o
  -5   2   5        456.57        550.63        15.25 o
  -4   2   5       5381.06       6045.72       163.73 o
  -3   2   5         33.60         50.17         2.63 o
  -2   2   5        998.79       1007.99        29.75 o
  -1   2   5        986.65        878.93        27.05 o
   0   2   5       1069.05       1047.99        32.25 o
   1   2   5      10025.87      10276.22       393.61 o
   2   2   5      33591.32      35769.95      1280.89 o
   3   2   5       2818.05       3057.46       103.50 o
   4   2   5       3696.11       4161.38       122.00 o
   5   2   5        529.85        573.37        17.22 o
   6   2   5          0.03          0.43         2.14 o
   7   2   5        552.39        625.23        24.58 o
   8   2   5        585.93        559.43        22.42 o
   9   2   5        302.67        361.64        15.88 o
  10   2   5       2213.17       2292.38        88.95 o
  11   2   5        165.55        172.81        10.67 o
  12   2   5        130.62        153.58        10.66 o
  13   2   5          7.72          2.97         6.84 o
  14   2   5         23.29         36.37        13.72 o
 -14   3   5         52.72         67.63        10.34 o
 -13   3   5         33.78         26.20         8.67 o
 -12   3   5         54.60         35.52         7.58 o
 -11   3   5         15.35         22.69         5.75 o
 -10   3   5        919.15        897.42        31.81 o
  -9   3   5        231.31        242.80        10.35 o
  -8   3   5        467.67        428.53        15.09 o
  -7   3   5          4.49          6.20         2.90 o
  -6   3   5          4.76          9.46         2.36 o
  -5   3   5        316.43        272.02         9.20 o
  -4   3   5         84.80         63.43         3.16 o
  -3   3   5        483.66        470.84        13.04 o
  -2   3   5       2192.03       2404.97        70.67 o
  -1   3   5       3234.37       3266.39        99.86 o
   0   3   5       4438.03       4435.91       112.69 o
   1   3   5       1797.72       1699.99        54.55 o
   2   3   5       1180.66       1199.70        40.82 o
   3   3   5        685.38        732.92        26.60 o
   4   3   5          1.14          7.97         1.70 o
   5   3   5         75.96         85.10         3.81 o
   6   3   5       1289.99       1393.21        42.93 o
   7   3   5        104.19        105.15         6.16 o
   8   3   5        172.19        203.86        10.24 o
   9   3   5        412.51        440.24        18.66 o
  10   3   5        395.09        442.11        20.68 o
  11   3   5        164.03        137.82        11.44 o
  12   3   5        174.44        195.76        11.42 o
  13   3   5          7.93         18.42         8.89 o
  14   3   5        221.76        288.68        36.74 o
 -14   4   5         61.54         55.37        10.57 o
 -13   4   5         90.58         96.03         9.73 o
 -12   4   5         88.99         82.94        10.47 o
 -11   4   5          0.26         -0.91         6.05 o
 -10   4   5       1102.52       1198.79        41.78 o
  -9   4   5        578.21        579.40        21.13 o
  -8   4   5       1572.46       1582.15        51.49 o
  -7   4   5        308.56        285.38        10.40 o
  -6   4   5        108.96        142.53         6.92 o
  -5   4   5         50.75         54.13         3.47 o
  -4   4   5        815.28        752.15        20.75 o
  -3   4   5       2035.88       2245.70        65.94 o
  -2   4   5        270.67        281.12         8.34 o
  -1   4   5      13090.68      13653.60       383.70 o
   0   4   5      24455.04      25990.67       679.61 o
   1   4   5        112.21        124.93         3.98 o
   2   4   5         27.08         35.71         2.46 o
   3   4   5        578.65        558.98        18.43 o
   4   4   5       1626.81       1727.97        53.19 o
   5   4   5       1082.47       1162.43        35.74 o
   6   4   5         75.00         75.78         3.97 o
   7   4   5        710.42        755.15        29.89 o
   8   4   5         37.06         21.55         4.41 o
   9   4   5          0.34         -3.04         4.44 o
  10   4   5         15.53          7.09         5.41 o
  11   4   5          0.00         -3.33         6.17 o
  12   4   5         36.89         34.51         7.38 o
  13   4   5          5.49         -3.17         7.95 o
  14   4   5         80.02         94.12        26.20 o
 -14   5   5          4.51         12.55         9.66 o
 -13   5   5         34.54         35.64         9.00 o
 -12   5   5         16.62          7.96         7.35 o
 -11   5   5         89.29         95.91         8.46 o
 -10   5   5        816.91        810.66        35.60 o
  -9   5   5        189.83        188.16        11.11 o
  -8   5   5         59.04         44.10         4.49 o
  -7   5   5        365.47        374.13        13.13 o
  -6   5   5         56.21         51.14         4.33 o
  -5   5   5        475.01        496.16        14.57 o
  -4   5   5       1631.60       1842.76        54.24 o
  -3   5   5        351.55        347.97         9.90 o
  -2   5   5       2092.26       2359.07        66.54 o
  -1   5   5       2104.50       2144.38        60.46 o
   0   5   5       1350.71       1347.53        35.39 o
   1   5   5        388.95        375.59        10.56 o
   2   5   5        477.82        500.77        14.53 o
   3   5   5        308.88        341.17        10.14 o
   4   5   5         34.24         35.79         2.29 o
   5   5   5          0.62          0.47         2.03 o
   6   5   5       1167.01       1142.25        35.55 o
   7   5   5         51.46         38.63         4.92 o
   8   5   5       1338.62       1382.76        50.61 o
   9   5   5        382.73        366.96        16.46 o
  10   5   5         39.45         37.42         8.36 o
  11   5   5          7.46          0.95         6.32 o
  12   5   5         16.12          8.24         7.55 o
  13   5   5          3.46         -9.53         9.53 o
 -14   6   5          0.00         -4.75         9.39 o
 -13   6   5         38.06         31.30         9.05 o
 -12   6   5         16.33          7.20         7.69 o
 -11   6   5          0.79          3.22         6.51 o
 -10   6   5        376.95        372.79        18.10 o
  -9   6   5          0.14         -5.21         5.21 o
  -8   6   5       1576.17       1604.93        58.70 o
  -7   6   5         70.54         66.16         4.55 o
  -6   6   5        278.99        253.27         8.68 o
  -5   6   5         44.96         49.75         3.19 o
  -4   6   5        275.60        293.45         9.07 o
  -3   6   5       5361.14       6047.07       163.83 o
  -2   6   5        112.62        118.66         4.31 o
  -1   6   5       1007.70        891.78        25.50 o
   0   6   5       1027.68       1102.97        29.25 o
   1   6   5       1456.01       1535.70        41.95 o
   2   6   5       7278.82       8206.42       240.18 o
   3   6   5       2367.91       2519.41        71.03 o
   4   6   5        273.19        294.74         9.11 o
   5   6   5        609.47        662.48        20.94 o
   6   6   5        773.41        764.48        28.74 o
   7   6   5        283.72        281.87        11.33 o
   8   6   5         42.12         35.30         6.69 o
   9   6   5          2.77         -2.00         5.55 o
  10   6   5          9.29         -1.09         6.89 o
  11   6   5         22.21         24.81         8.31 o
  12   6   5          0.23          7.29         8.06 o
  13   6   5          0.22          2.13         9.53 o
 -14   7   5         31.28         39.88        33.64 o
 -13   7   5         55.33         76.45        10.03 o
 -12   7   5        109.35         88.39        11.44 o
 -11   7   5          1.23         -2.30         6.89 o
 -10   7   5        181.66        172.08        11.19 o
  -9   7   5        441.21        426.46        30.32 o
  -8   7   5       2111.75       2230.05        86.71 o
  -7   7   5        909.84        884.06        31.11 o
  -6   7   5        584.63        531.71        17.39 o
  -5   7   5          8.48         14.64         3.27 o
  -4   7   5        521.12        534.94        15.71 o
  -3   7   5       4153.82       4804.72       130.30 o
  -2   7   5          1.01         -0.36         2.15 o
  -1   7   5        129.44        160.06         6.28 o
   0   7   5         19.82         10.59         1.80 o
   1   7   5        444.16        453.27        12.70 o
   2   7   5        588.68        630.44        18.88 o
   3   7   5        293.17        291.62         9.40 o
   4   7   5         79.40         73.86         4.41 o
   5   7   5        144.00        151.40         5.96 o
   6   7   5        653.21        625.74        21.20 o
   7   7   5        804.40        829.40        30.79 o
   8   7   5         18.51         14.89         5.14 o
   9   7   5         39.26         25.86         5.75 o
  10   7   5        176.69        152.14        10.04 o
  11   7   5         78.50         81.75         8.31 o
  12   7   5          0.36         -1.24         8.02 o
  13   7   5        173.64        209.72        18.53 o
 -13   8   5          0.73         -0.85         8.04 o
 -12   8   5         10.31         12.83         7.60 o
 -11   8   5         13.81         12.75         7.03 o
 -10   8   5        107.36         96.05         8.53 o
  -9   8   5        106.25        100.01         8.40 o
  -8   8   5       1476.68       1576.79        60.82 o
  -7   8   5        118.46        107.53         6.79 o
  -6   8   5        307.71        307.95        10.95 o
  -5   8   5        207.43        214.26         8.05 o
  -4   8   5          0.19         -0.16         2.82 o
  -3   8   5        525.12        461.17        14.14 o
  -2   8   5       2300.16       2298.57        65.07 o
  -1   8   5        880.91        940.18        26.86 o
   0   8   5          3.60          4.64         1.85 o
   1   8   5          8.08          0.95         1.60 o
   2   8   5       1322.59       1336.51        39.54 o
   3   8   5          0.31         -0.30         2.48 o
   4   8   5        639.01        598.02        19.69 o
   5   8   5        126.07        111.43         5.98 o
   6   8   5         24.68         23.73         4.09 o
   7   8   5        530.26        515.56        22.05 o
   8   8   5         40.69         42.52         6.01 o
   9   8   5        116.89        110.70         8.40 o
  10   8   5         15.68          4.92         6.68 o
  11   8   5          0.56         -4.72         7.43 o
  12   8   5          0.65         -1.98         9.38 o
  13   8   5         16.25         31.99        46.57 o
 -13   9   5        114.21        122.67        16.05 o
 -12   9   5        106.65        119.48        11.01 o
 -11   9   5         43.03         51.22         8.23 o
 -10   9   5        282.81        292.27        17.47 o
  -9   9   5         13.35         17.45         6.61 o
  -8   9   5          2.22          5.36         7.25 o
  -7   9   5        994.57        983.30        36.73 o
  -6   9   5        111.91        118.34         6.50 o
  -5   9   5         40.81         40.06         5.89 o
  -4   9   5          1.50         -0.54         3.14 o
  -3   9   5        213.00        212.80         8.20 o
  -2   9   5        259.63        287.16        14.35 o
  -1   9   5        946.00        995.15        30.97 o
   0   9   5        208.96        227.94         7.85 o
   1   9   5          0.03         -1.64         1.72 o
   2   9   5         69.38         71.67         5.47 o
   3   9   5        164.70        168.82         7.04 o
   4   9   5          0.00         -0.50         3.47 o
   5   9   5         57.20         53.86         4.41 o
   6   9   5        953.05        875.04        32.54 o
   7   9   5         40.81         20.16         5.57 o
   8   9   5         44.31         44.24         6.49 o
   9   9   5         56.36         60.83         7.82 o
  10   9   5         40.03         28.01         7.92 o
  11   9   5          8.05          2.96         8.75 o
  12   9   5          4.27          6.31        10.28 o
 -13  10   5         55.09         44.85        43.12 o
 -12  10   5         20.43         23.83        13.08 o
 -11  10   5         10.81          9.61         7.52 o
 -10  10   5         22.92         16.69         7.14 o
  -9  10   5        136.20        124.59        12.04 o
  -8  10   5        949.09        937.40        40.81 o
  -7  10   5         55.25         77.75         7.18 o
  -6  10   5        104.97         97.51         6.28 o
  -5  10   5        206.09        207.42        11.47 o
  -4  10   5         93.39        117.78         7.97 o
  -3  10   5         16.05         16.35         3.59 o
  -2  10   5          1.13         -1.86         3.27 o
  -1  10   5        423.07        424.75        14.17 o
   0  10   5       1108.88       1126.79        32.38 o
   1  10   5         49.39         56.37         3.14 o
   2  10   5       1744.25       1737.60        53.85 o
   3  10   5        135.78        139.62         6.30 o
   4  10   5        660.44        735.20        24.65 o
   5  10   5         21.53         14.67         4.42 o
   6  10   5        225.17        187.69        11.55 o
   7  10   5          6.03         -3.85         5.87 o
   8  10   5          2.74          7.72         6.97 o
   9  10   5         61.35         47.21         8.44 o
  10  10   5         12.65         13.60         8.74 o
  11  10   5          0.99          2.54         9.41 o
  12  10   5        341.80        366.53        22.93 o
 -12  11   5         39.31         27.96        14.25 o
 -11  11   5        109.51        107.65        11.14 o
 -10  11   5         54.46         43.06        11.03 o
  -9  11   5         58.34         58.91         9.51 o
  -8  11   5        313.09        285.39        15.20 o
  -7  11   5          8.00          2.76         5.60 o
  -6  11   5       1985.28       1938.55        65.80 o
  -5  11   5       1109.94       1218.51        42.35 o
  -4  11   5          1.33          2.03         4.01 o
  -3  11   5        496.73        487.88        17.06 o
  -2  11   5          5.33          6.74         3.64 o
  -1  11   5        223.64        199.20         9.42 o
   0  11   5        678.69        645.51        19.94 o
   1  11   5       1012.45        949.62        26.44 o
   2  11   5         90.62         89.70         5.13 o
   3  11   5         18.42         14.53         4.47 o
   4  11   5         23.30         17.50         4.94 o
   5  11   5          8.89         11.03         5.02 o
   6  11   5         51.45         49.71         6.24 o
   7  11   5         27.26         30.84         7.04 o
   8  11   5         92.18         99.61        10.83 o
   9  11   5         10.71         10.76         8.22 o
  10  11   5         21.28         29.54         9.79 o
  11  11   5         50.57         66.49        12.16 o
  12  11   5         37.32         20.70        37.95 o
 -11  12   5         10.94         16.26        15.29 o
 -10  12   5         39.13         38.03        10.86 o
  -9  12   5         43.03         26.08         7.41 o
  -8  12   5         17.79         13.68         6.86 o
  -7  12   5          8.60          2.67         6.16 o
  -6  12   5         38.15         30.12         5.88 o
  -5  12   5         61.42         38.54         5.21 o
  -4  12   5        496.86        458.12        17.27 o
  -3  12   5        170.79        143.67         8.37 o
  -2  12   5       1643.53       1571.28        51.27 o
  -1  12   5       1057.68       1018.78        32.05 o
   0  12   5       2103.19       2077.15        64.21 o
   1  12   5        445.78        413.30        13.65 o
   2  12   5         83.83         95.92         6.03 o
   3  12   5         22.78         19.65         4.85 o
   4  12   5        216.93        194.48         9.88 o
   5  12   5        272.76        263.11        14.51 o
   6  12   5        353.53        298.03        14.63 o
   7  12   5         30.31         27.72         7.45 o
   8  12   5          5.58         -2.12         8.01 o
   9  12   5          3.85          5.98         9.07 o
  10  12   5        356.57        424.27        26.99 o
  11  12   5         95.87         90.74        13.07 o
 -11  13   5          2.29        -13.76        18.42 o
 -10  13   5        157.95        179.41        15.70 o
  -9  13   5         66.06         46.32         8.33 o
  -8  13   5         16.43          7.07         7.10 o
  -7  13   5        123.08        152.92        13.62 o
  -6  13   5        398.25        357.76        15.60 o
  -5  13   5         11.45         15.37         5.33 o
  -4  13   5         17.25         20.16         5.15 o
  -3  13   5         15.77          5.33         4.72 o
  -2  13   5         35.40         31.10         4.79 o
  -1  13   5        188.51        184.00         9.17 o
   0  13   5       1368.27       1371.43        42.83 o
   1  13   5        475.20        488.22        16.55 o
   2  13   5        824.16        785.76        31.41 o
   3  13   5        726.18        630.58        24.98 o
   4  13   5         20.99         22.66         6.44 o
   5  13   5          0.18          6.57         6.01 o
   6  13   5         20.78         23.74         8.68 o
   7  13   5         37.45         28.82         7.93 o
   8  13   5         17.92          7.66         8.95 o
   9  13   5         31.60         16.28        10.26 o
  10  13   5          1.13          1.31        11.41 o
 -10  14   5         23.85         30.77        17.00 o
  -9  14   5          0.19         14.67         8.00 o
  -8  14   5         45.97         21.09         8.04 o
  -7  14   5        356.67        388.32        18.55 o
  -6  14   5         28.56         17.10         6.74 o
  -5  14   5         82.67         61.44         7.04 o
  -4  14   5         18.40          7.71         5.57 o
  -3  14   5        125.75        132.31         7.59 o
  -2  14   5        419.80        415.43        15.49 o
  -1  14   5        162.27        157.00         7.64 o
   0  14   5        623.45        644.48        21.35 o
   1  14   5        715.61        700.40        22.80 o
   2  14   5       1360.88       1372.83        50.69 o
   3  14   5         92.48        113.73         8.30 o
   4  14   5         72.10         73.88         7.86 o
   5  14   5          4.48         11.74         7.20 o
   6  14   5        183.41        193.49        17.28 o
   7  14   5         10.40         13.63         8.83 o
   8  14   5         53.12         51.73        10.96 o
   9  14   5          2.63         -6.82        11.47 o
  10  14   5         21.17          8.02        19.56 o
  -9  15   5         62.45         78.86        14.48 o
  -8  15   5        148.57        157.39        12.00 o
  -7  15   5         17.80         11.80         7.58 o
  -6  15   5        125.66        101.64         9.28 o
  -5  15   5         36.18         28.11         6.72 o
  -4  15   5         11.53          1.09         6.00 o
  -3  15   5         50.73         33.18         6.35 o
  -2  15   5         63.60         56.49         5.99 o
  -1  15   5        304.60        324.89        12.86 o
   0  15   5         10.15         11.05         4.90 o
   1  15   5         37.90         32.13         5.40 o
   2  15   5         61.57         48.86         7.19 o
   3  15   5         34.08         31.37         7.05 o
   4  15   5         27.21         20.61         7.36 o
   5  15   5         19.90         30.97         8.13 o
   6  15   5         37.11         17.07        10.26 o
   7  15   5          9.03         17.48        10.72 o
   8  15   5         38.73         34.68        11.85 o
   9  15   5          0.47          0.16        15.06 o
  -9  16   5         67.80         81.07        29.32 o
  -8  16   5         33.83         26.85        10.41 o
  -7  16   5         29.36         18.29         8.33 o
  -6  16   5         19.25         19.50         7.83 o
  -5  16   5        186.50        214.56        15.30 o
  -4  16   5         18.45         10.83         6.55 o
  -3  16   5        234.39        233.62        11.72 o
  -2  16   5        537.25        576.78        20.88 o
  -1  16   5         48.85         42.86         6.08 o
   0  16   5         22.97         21.58         6.30 o
   1  16   5        578.33        600.80        24.70 o
   2  16   5       1063.33       1100.96        41.76 o
   3  16   5        652.96        647.07        26.71 o
   4  16   5        397.98        431.71        19.28 o
   5  16   5         26.14          8.94         8.35 o
   6  16   5        307.53        398.41        21.86 o
   7  16   5          3.06         -8.30        12.39 o
   8  16   5         15.82         12.22        15.13 o
  -7  17   5          0.02          3.49         9.46 o
  -6  17   5         68.15         81.17        12.79 o
  -5  17   5         61.08         61.41         8.85 o
  -4  17   5          0.01          1.85         7.27 o
  -3  17   5          8.84          4.02         6.66 o
  -2  17   5         48.42         37.55         6.70 o
  -1  17   5          1.94          7.00         6.80 o
   0  17   5        156.00        183.02        11.42 o
   1  17   5         47.70         46.47         8.96 o
   2  17   5        160.50        143.09        11.21 o
   3  17   5          6.15          6.85         8.51 o
   4  17   5        249.03        297.96        15.77 o
   5  17   5         52.71         30.75         9.87 o
   6  17   5        200.61        241.06        17.63 o
   7  17   5        114.91        150.78        26.51 o
  -6  18   5          0.24         -7.67         9.39 o
  -5  18   5         12.49         10.41         8.81 o
  -4  18   5         59.30         56.90         8.88 o
  -3  18   5         77.01         72.32         8.54 o
  -2  18   5        122.11         96.12         9.19 o
  -1  18   5        789.95        994.04        40.89 o
   0  18   5          0.69          1.22         7.21 o
   1  18   5        134.21        166.79        13.66 o
   2  18   5         16.89         23.26        10.27 o
   3  18   5          8.25         17.72        10.69 o
   4  18   5         41.73         39.35        10.85 o
   5  18   5         19.79         19.52        11.10 o
   6  18   5         80.17         68.76        24.55 o
  -5  19   5         18.78          6.24        20.20 o
  -4  19   5         14.18         11.55        11.56 o
  -3  19   5         93.65        105.82        12.53 o
  -2  19   5         27.86         21.13         9.26 o
  -1  19   5          5.59          8.96         8.81 o
   0  19   5         67.07         87.10         9.86 o
   1  19   5         87.25        116.17        16.20 o
   2  19   5         17.09         -0.35        11.33 o
   3  19   5          5.37         -0.48        11.55 o
   4  19   5          4.15          5.58        19.40 o
  -2  20   5          3.21        -17.25        37.95 o
  -1  20   5         16.18        -15.13        26.75 o
   0  20   5        101.74         92.94        29.84 o
   1  20   5          8.36         25.87        39.67 o
 -14   0   6         68.70        124.11        19.72 o
 -13   0   6         17.29         11.20        11.22 o
 -12   0   6        979.89        995.59        47.50 o
 -11   0   6        120.38        100.72         9.87 o
 -10   0   6        304.38        298.65        18.14 o
  -9   0   6         66.78         52.28         8.51 o
  -8   0   6         14.52          8.85         4.99 o
  -7   0   6       1492.04       1575.80        65.84 o
  -6   0   6       1255.50       1451.15        52.52 o
  -5   0   6       4829.93       5474.85       210.03 o
  -4   0   6        153.50        130.18         5.56 o
  -3   0   6          0.28          0.43         2.32 o
  -2   0   6      57500.42      60890.16      2180.31 o
  -1   0   6     165554.84     162688.17      6721.83 o
   0   0   6      77416.69      79703.81      3051.29 o
   1   0   6        292.98        295.10        11.74 o
   2   0   6       5108.16       5588.52       253.03 o
   3   0   6       7127.48       7326.05       331.72 o
   4   0   6       4526.72       4859.17       220.63 o
   5   0   6       2989.71       3416.13       155.06 o
   6   0   6         77.18         56.02         4.23 o
   7   0   6       1647.13       1667.00        76.98 o
   8   0   6       2523.63       2625.01       155.36 o
   9   0   6       4305.84       4551.57       268.23 o
  10   0   6        605.95        623.17        39.81 o
  11   0   6         28.86         23.56        11.69 o
  12   0   6         16.07          6.61        14.04 o
  13   0   6         28.96         57.41        18.51 o
  14   0   6         88.64         83.18        25.01 o
 -14   1   6          0.62         -0.17        10.01 o
 -13   1   6         45.86         49.00         8.40 o
 -12   1   6        262.56        240.80        16.11 o
 -11   1   6         60.59         45.29         8.45 o
 -10   1   6          2.60         -0.53         5.00 o
  -9   1   6         58.68         40.13         5.08 o
  -8   1   6         66.30         56.05         4.76 o
  -7   1   6        547.47        569.85        19.14 o
  -6   1   6       5435.69       6317.14       160.34 o
  -5   1   6        427.10        422.25        10.90 o
  -4   1   6        107.08         94.72         4.15 o
  -3   1   6       1992.15       2161.29        54.82 o
  -2   1   6      38189.86      40369.92      1179.67 o
  -1   1   6      65656.45      68515.23      2091.44 o
   0   1   6      23475.61      24589.70       690.37 o
   1   1   6        205.71        197.94         5.95 o
   2   1   6       1090.89       1140.09        34.99 o
   3   1   6       3323.82       3452.89        97.12 o
   4   1   6         48.66         50.15         2.33 o
   5   1   6        592.14        623.83        18.46 o
   6   1   6        652.50        693.61        22.74 o
   7   1   6         12.62          9.99         3.29 o
   8   1   6        298.94        285.75        12.56 o
   9   1   6        654.30        649.24        26.23 o
  10   1   6        115.51        110.81         7.57 o
  11   1   6         18.50         16.40         7.78 o
  12   1   6          1.25         -3.55         9.56 o
  13   1   6         34.45         31.02        12.45 o
  14   1   6          9.03          5.88        15.10 o
 -14   2   6          4.99          2.30         9.46 o
 -13   2   6          0.00          1.87         7.93 o
 -12   2   6         81.51         84.77         9.50 o
 -11   2   6         28.63         19.90         5.56 o
 -10   2   6        106.83        110.82         6.92 o
  -9   2   6          4.59          8.31         4.58 o
  -8   2   6        172.55        214.26         8.58 o
  -7   2   6        314.95        328.31        10.35 o
  -6   2   6        911.97       1058.53        29.14 o
  -5   2   6       1039.83       1063.64        30.21 o
  -4   2   6        124.93        132.52         5.41 o
  -3   2   6        156.29        183.41         5.55 o
  -2   2   6       1040.83        985.08        30.21 o
  -1   2   6          5.34          5.46         1.40 o
   0   2   6       1085.79       1148.76        35.32 o
   1   2   6       2318.90       2193.56        78.67 o
   2   2   6       1376.58       1390.52        53.46 o
   3   2   6         14.14         10.02         1.72 o
   4   2   6       6045.67       6864.43       200.76 o
   5   2   6          1.64          1.45         1.68 o
   6   2   6         59.96         49.34         2.85 o
   7   2   6         15.85         16.07         4.19 o
   8   2   6        288.88        277.34        12.31 o
   9   2   6        231.35        285.63        13.04 o
  10   2   6        312.56        315.11        15.68 o
  11   2   6         71.49         49.06         8.49 o
  12   2   6         22.21         19.84         5.60 o
  13   2   6        305.05        388.09        25.43 o
  14   2   6          6.54         16.79        22.41 o
 -14   3   6        159.86        164.43        13.78 o
 -13   3   6          1.27          8.92         8.15 o
 -12   3   6         25.12         16.50         7.20 o
 -11   3   6         21.70         14.15         6.16 o
 -10   3   6        160.71        153.66        10.58 o
  -9   3   6          0.62         10.01         4.51 o
  -8   3   6          0.00          0.21         3.73 o
  -7   3   6         14.21          8.69         2.97 o
  -6   3   6        367.71        405.88        12.07 o
  -5   3   6        135.06        184.30         5.88 o
  -4   3   6        103.10        127.89         4.70 o
  -3   3   6         54.81         63.04         2.49 o
  -2   3   6          3.80          7.29         1.51 o
  -1   3   6       2056.83       2089.15        61.25 o
   0   3   6       1299.94       1243.33        36.64 o
   1   3   6       1194.60       1172.80        39.86 o
   2   3   6        550.56        503.45        19.65 o
   3   3   6       2581.37       2699.96        97.20 o
   4   3   6       8841.02       9855.95       301.05 o
   5   3   6         89.94         92.12         3.57 o
   6   3   6         13.26          8.78         2.28 o
   7   3   6          0.57          0.68         3.51 o
   8   3   6       3173.41       3353.70       128.81 o
   9   3   6        197.11        159.60         9.51 o
  10   3   6       1088.68       1033.06        44.22 o
  11   3   6         38.53         44.92         7.84 o
  12   3   6          2.32          4.14         6.13 o
  13   3   6         53.33         62.34         8.68 o
  14   3   6         11.04          9.20        30.19 o
 -14   4   6        310.55        361.73        28.80 o
 -13   4   6        272.26        306.01        17.52 o
 -12   4   6          3.06         12.38         7.47 o
 -11   4   6        477.42        508.46        23.97 o
 -10   4   6        891.03        962.74        41.77 o
  -9   4   6       2299.30       2473.76        89.27 o
  -8   4   6        162.24        160.04         7.55 o
  -7   4   6        456.85        443.67        14.65 o
  -6   4   6        566.06        580.58        16.92 o
  -5   4   6          4.80          1.80         2.12 o
  -4   4   6       1204.43       1288.78        35.14 o
  -3   4   6        946.67        899.81        24.86 o
  -2   4   6        650.06        667.02        19.88 o
  -1   4   6       7487.39       7937.69       223.09 o
   0   4   6       2811.75       2890.91        81.33 o
   1   4   6       2519.91       2657.63        69.78 o
   2   4   6        627.97        623.64        20.67 o
   3   4   6       2664.52       3092.10       104.84 o
   4   4   6       3146.75       3470.18       106.01 o
   5   4   6         96.04        138.30         8.14 o
   6   4   6          7.68          6.61         2.39 o
   7   4   6         20.55         12.60         3.58 o
   8   4   6       1742.80       1770.05        68.55 o
   9   4   6        349.06        376.05        18.00 o
  10   4   6        132.78        104.11         7.79 o
  11   4   6         18.45         17.51         6.21 o
  12   4   6        160.27        165.52        10.70 o
  13   4   6          2.74          2.89         8.00 o
 -14   5   6          9.28         15.52        10.22 o
 -13   5   6          0.01          2.33         8.86 o
 -12   5   6          0.34          0.16         7.47 o
 -11   5   6         30.79         25.43         7.14 o
 -10   5   6        519.63        567.48        25.90 o
  -9   5   6       1800.12       1855.05        78.28 o
  -8   5   6        274.30        286.50        11.37 o
  -7   5   6        261.44        246.71         9.27 o
  -6   5   6        444.58        438.69        13.77 o
  -5   5   6       1434.08       1736.80        49.20 o
  -4   5   6       2645.30       2944.24        80.12 o
  -3   5   6       1280.78       1369.70        37.44 o
  -2   5   6       1181.53       1217.03        36.02 o
  -1   5   6         54.10         59.62         2.59 o
   0   5   6          3.28          5.99         1.79 o
   1   5   6          9.67          4.23         1.51 o
   2   5   6       1834.50       1904.85        53.73 o
   3   5   6       4447.03       4910.81       150.31 o
   4   5   6        641.78        615.26        18.38 o
   5   5   6        450.33        420.52        13.55 o
   6   5   6       1981.91       1869.42        57.82 o
   7   5   6       2544.92       2477.16        84.78 o
   8   5   6        514.45        485.34        23.85 o
   9   5   6        464.41        476.82        20.63 o
  10   5   6          0.00         -3.13         5.54 o
  11   5   6          8.42          8.57         6.51 o
  12   5   6          4.33         -5.40         7.29 o
  13   5   6          0.35          2.33         8.48 o
 -14   6   6         30.25          9.69        11.15 o
 -13   6   6         40.04         29.01         9.26 o
 -12   6   6         30.80         28.72         7.97 o
 -11   6   6          0.55          1.52         6.70 o
 -10   6   6        210.53        182.26        11.25 o
  -9   6   6        235.13        263.41        16.53 o
  -8   6   6        350.92        363.82        17.32 o
  -7   6   6          0.95         -1.65         3.67 o
  -6   6   6        353.40        325.60        10.69 o
  -5   6   6       1168.57       1178.95        33.60 o
  -4   6   6        534.95        619.94        17.32 o
  -3   6   6        501.42        544.37        15.78 o
  -2   6   6       1926.38       2046.04        60.17 o
  -1   6   6       1211.01       1332.72        37.87 o
   0   6   6       3546.33       3838.00       100.81 o
   1   6   6       2340.07       2401.85        67.86 o
   2   6   6        504.59        531.50        16.01 o
   3   6   6       6873.24       8062.30       226.52 o
   4   6   6        820.47        777.72        23.23 o
   5   6   6         94.56         69.62         8.03 o
   6   6   6        110.58        129.93         5.84 o
   7   6   6        107.97        100.54         6.15 o
   8   6   6        316.67        324.21        14.46 o
   9   6   6          6.86         -3.59         5.26 o
  10   6   6         17.52          1.44         5.61 o
  11   6   6         94.31        105.74        11.65 o
  12   6   6         10.35         15.91         9.13 o
  13   6   6          7.14          9.72         9.31 o
 -14   7   6          1.14        -29.32        34.50 o
 -13   7   6          1.05          2.72         9.29 o
 -12   7   6        232.04        265.27        15.55 o
 -11   7   6          7.58         11.12         7.60 o
 -10   7   6        222.32        209.54        12.18 o
  -9   7   6        431.28        430.82        20.70 o
  -8   7   6        100.52        110.68         7.42 o
  -7   7   6        248.76        261.01        11.31 o
  -6   7   6         37.20         44.87         4.66 o
  -5   7   6          0.06          0.20         2.92 o
  -4   7   6         83.31         80.03         5.26 o
  -3   7   6       4043.76       4434.78       129.72 o
  -2   7   6       1253.24       1184.03        33.67 o
  -1   7   6       3328.94       3545.29        99.92 o
   0   7   6        326.96        342.77         9.85 o
   1   7   6        354.35        340.79         9.90 o
   2   7   6        336.73        401.50        12.52 o
   3   7   6       1290.85       1384.99        41.04 o
   4   7   6        378.32        354.94        11.21 o
   5   7   6        515.96        461.55        14.78 o
   6   7   6        921.28        892.69        31.11 o
   7   7   6        473.63        458.03        18.67 o
   8   7   6          7.44          5.79         4.91 o
   9   7   6          2.12         -0.24         5.36 o
  10   7   6         11.26         12.32         6.31 o
  11   7   6         21.00         17.33         7.25 o
  12   7   6         11.42          2.86         8.20 o
  13   7   6         38.96         58.19        12.25 o
 -13   8   6          0.79          5.84         9.64 o
 -12   8   6          0.00         -7.91         8.42 o
 -11   8   6          2.74          4.76         7.10 o
 -10   8   6        170.41        149.72        10.44 o
  -9   8   6       2871.74       2964.51       123.47 o
  -8   8   6       1437.62       1438.79        56.25 o
  -7   8   6        670.07        638.22        24.22 o
  -6   8   6        575.96        556.40        19.13 o
  -5   8   6       1016.42        991.48        31.25 o
  -4   8   6        437.12        412.83        13.65 o
  -3   8   6        370.98        395.22        12.89 o
  -2   8   6        691.22        692.21        21.65 o
  -1   8   6        837.60        807.36        23.18 o
   0   8   6          7.60          9.70         1.84 o
   1   8   6        789.22        777.99        21.60 o
   2   8   6        205.87        220.44         9.59 o
   3   8   6         24.86         28.94         2.78 o
   4   8   6         15.45          5.29         2.76 o
   5   8   6         57.80         53.14         4.66 o
   6   8   6         85.71         84.94         7.33 o
   7   8   6          4.88          4.95         4.85 o
   8   8   6         50.84         41.87         5.92 o
   9   8   6        131.72        126.47         8.87 o
  10   8   6         53.10         57.94         9.58 o
  11   8   6         81.51         81.68        13.99 o
  12   8   6        147.94        183.15        13.87 o
  13   8   6          0.02         18.02        28.64 o
 -13   9   6          0.77          5.72         9.61 o
 -12   9   6          9.11          4.68         8.66 o
 -11   9   6          0.53          1.32         7.87 o
 -10   9   6          4.72          0.33         6.83 o
  -9   9   6         39.82         38.52         6.90 o
  -8   9   6        434.35        450.18        20.85 o
  -7   9   6          6.05         -3.66         5.18 o
  -6   9   6        929.94        939.87        32.90 o
  -5   9   6        181.21        185.67         9.87 o
  -4   9   6         72.78         58.25         4.11 o
  -3   9   6        390.57        367.35        12.91 o
  -2   9   6          0.29         -0.91         2.82 o
  -1   9   6          0.39          1.13         2.52 o
   0   9   6         69.75         75.41         4.80 o
   1   9   6        475.60        497.18        14.75 o
   2   9   6        269.79        238.27         8.26 o
   3   9   6          7.02          4.68         3.21 o
   4   9   6       1007.08       1088.93        35.94 o
   5   9   6        767.13        738.50        28.04 o
   6   9   6       2617.09       2525.85        91.86 o
   7   9   6        768.17        732.48        29.59 o
   8   9   6         88.51         88.46         7.82 o
   9   9   6        440.71        464.58        20.61 o
  10   9   6         13.36          0.59         7.33 o
  11   9   6        159.72        148.18        16.92 o
  12   9   6          0.00         15.36        10.30 o
 -12  10   6         38.18         29.02         9.03 o
 -11  10   6         13.79         15.12         8.12 o
 -10  10   6          0.05         -6.40         7.62 o
  -9  10   6        637.41        604.09        27.86 o
  -8  10   6         55.52         41.78         7.11 o
  -7  10   6        788.38        732.98        30.35 o
  -6  10   6        323.56        356.81        14.27 o
  -5  10   6         94.52         82.36         5.79 o
  -4  10   6         83.75         90.39         8.15 o
  -3  10   6        105.34        114.28         6.21 o
  -2  10   6        125.61        102.14         5.25 o
  -1  10   6         29.97         19.49         3.14 o
   0  10   6         25.39         19.00         2.52 o
   1  10   6        482.44        430.79        12.97 o
   2  10   6        717.34        688.72        20.90 o
   3  10   6         10.85          8.16         3.68 o
   4  10   6        312.84        346.33        13.43 o
   5  10   6        210.64        167.06         8.45 o
   6  10   6        399.56        302.96        13.34 o
   7  10   6         44.79         41.36         6.41 o
   8  10   6         91.67         70.93         8.53 o
   9  10   6         50.01         55.88         8.74 o
  10  10   6         22.52         14.45         8.80 o
  11  10   6        262.10        288.60        18.77 o
  12  10   6         26.34         16.26        22.02 o
 -12  11   6         18.92         18.00         8.78 o
 -11  11   6          0.44          2.83         8.28 o
 -10  11   6        455.62        415.70        23.00 o
  -9  11   6         37.60         43.57         8.42 o
  -8  11   6       1008.73        974.36        42.46 o
  -7  11   6         62.67         79.49         7.96 o
  -6  11   6        478.80        486.66        19.54 o
  -5  11   6         52.02         45.52         5.65 o
  -4  11   6       2468.27       2408.30        82.54 o
  -3  11   6       2138.28       2101.51        71.62 o
  -2  11   6       1179.37       1120.57        36.92 o
  -1  11   6         15.33         12.49         3.62 o
   0  11   6       3148.09       3157.33        92.95 o
   1  11   6        359.71        338.65        10.36 o
   2  11   6        133.71        118.69         5.98 o
   3  11   6          0.03         -4.00         4.00 o
   4  11   6        413.41        413.33        16.64 o
   5  11   6        220.71        218.28        12.64 o
   6  11   6        403.61        364.99        25.31 o
   7  11   6         63.79         40.72         7.59 o
   8  11   6        135.91        116.01        18.18 o
   9  11   6          1.39          3.72         8.16 o
  10  11   6         89.26        104.23        11.42 o
  11  11   6         33.98         36.71        11.12 o
 -12  12   6          2.77         13.80        41.40 o
 -11  12   6         11.42         11.00         8.62 o
 -10  12   6        110.37        108.43        16.07 o
  -9  12   6          1.20         -2.79         7.79 o
  -8  12   6         76.43         59.92         8.40 o
  -7  12   6        150.89        139.58        12.08 o
  -6  12   6          0.67          4.67         5.40 o
  -5  12   6        127.99        124.26         7.27 o
  -4  12   6        406.99        385.19        15.07 o
  -3  12   6       3490.41       3563.40       121.07 o
  -2  12   6       3464.42       3510.88       113.73 o
  -1  12   6          4.46          2.90         3.64 o
   0  12   6        976.27        958.53        29.25 o
   1  12   6       2387.59       2416.65        68.67 o
   2  12   6        643.37        618.95        21.53 o
   3  12   6        210.51        173.10         8.64 o
   4  12   6         52.66         41.47         5.92 o
   5  12   6        871.61        796.97        32.20 o
   6  12   6         10.03         23.66         6.87 o
   7  12   6       1146.26       1036.21        49.19 o
   8  12   6         39.54         33.07         8.53 o
   9  12   6          4.86          5.64         9.05 o
  10  12   6         33.55         22.66        10.20 o
  11  12   6         54.44         54.18        15.64 o
 -11  13   6         20.08          8.81        17.86 o
 -10  13   6         87.22        117.13        26.20 o
  -9  13   6          9.14          7.12         8.36 o
  -8  13   6         51.40         34.29         7.88 o
  -7  13   6         18.49          6.85         6.56 o
  -6  13   6        142.05        144.08        12.30 o
  -5  13   6        478.99        467.25        18.26 o
  -4  13   6         60.37         51.77         6.02 o
  -3  13   6        215.90        201.34         9.41 o
  -2  13   6         27.51         21.32         6.06 o
  -1  13   6        630.09        618.93        20.82 o
   0  13   6       1389.34       1355.96        42.69 o
   1  13   6        813.10        868.62        27.78 o
   2  13   6       1516.37       1593.27        58.47 o
   3  13   6        102.84         80.22         9.13 o
   4  13   6         88.45         86.33         7.02 o
   5  13   6          1.19          3.81         6.48 o
   6  13   6         28.45         17.16         6.97 o
   7  13   6         17.20         18.62         7.80 o
   8  13   6        181.02        211.36        16.13 o
   9  13   6          6.18          6.69         9.56 o
  10  13   6         20.63         16.32        11.52 o
 -10  14   6         17.42         14.25         8.44 o
  -9  14   6         44.35         61.96         9.54 o
  -8  14   6         44.70         31.56         8.82 o
  -7  14   6         20.68         16.12         7.30 o
  -6  14   6        154.90        143.58         9.42 o
  -5  14   6        389.73        388.92        15.82 o
  -4  14   6          3.48          5.79         5.51 o
  -3  14   6         58.67         53.09         6.80 o
  -2  14   6        507.19        488.83        17.99 o
  -1  14   6          3.72         -4.63         4.63 o
   0  14   6         13.07         13.55         4.75 o
   1  14   6       1151.00       1251.09        43.04 o
   2  14   6        152.63        132.31        14.10 o
   3  14   6         32.12         40.48         6.90 o
   4  14   6          0.11         -2.01         6.58 o
   5  14   6         11.31         16.87         8.09 o
   6  14   6          1.38         -5.54         7.71 o
   7  14   6         13.93          7.75         8.87 o
   8  14   6         30.41         28.23        10.41 o
   9  14   6          0.14         -3.40        11.01 o
  10  14   6         62.42         51.68        29.42 o
 -10  15   6         50.91          0.00        43.12 o
  -9  15   6          0.28          1.24         8.81 o
  -8  15   6          0.53         -8.03         8.55 o
  -7  15   6          0.14         -4.91         7.64 o
  -6  15   6        147.93        140.68         9.94 o
  -5  15   6         14.66         23.00         6.56 o
  -4  15   6         54.43         35.13         6.28 o
  -3  15   6          8.03         13.31         6.01 o
  -2  15   6          1.99          4.96         5.25 o
  -1  15   6          0.86         -3.94         5.23 o
   0  15   6         56.86         49.24         7.10 o
   1  15   6        580.38        609.73        24.63 o
   2  15   6       1497.22       1480.03        54.66 o
   3  15   6          6.33          4.50         7.00 o
   4  15   6         34.64         26.98         7.31 o
   5  15   6          5.79          5.69         8.21 o
   6  15   6          6.57          5.50         9.84 o
   7  15   6          2.80          3.62        10.87 o
   8  15   6        147.51        143.01        19.10 o
   9  15   6        131.50        147.47        23.04 o
  -9  16   6         28.29        112.12        46.57 o
  -8  16   6         87.01         93.73        11.55 o
  -7  16   6         44.78         53.17         9.52 o
  -6  16   6          2.07          1.02         8.05 o
  -5  16   6          2.26         -0.44         7.41 o
  -4  16   6         29.95         21.30         6.62 o
  -3  16   6         25.95         24.29         6.43 o
  -2  16   6          0.00          1.41         5.91 o
  -1  16   6         22.02         17.18         6.23 o
   0  16   6          0.84          4.66         5.86 o
   1  16   6          0.35         -2.03         7.21 o
   2  16   6          0.01         -1.74         7.43 o
   3  16   6        132.95        128.62        11.34 o
   4  16   6          9.29          4.21         8.17 o
   5  16   6         68.70         63.79        11.16 o
   6  16   6         53.82         73.43        11.64 o
   7  16   6         35.79         38.36        13.76 o
   8  16   6        223.95        392.27        75.90 o
  -8  17   6          9.81         29.32        39.67 o
  -7  17   6        315.75        390.42        20.25 o
  -6  17   6         54.79         68.66        10.02 o
  -5  17   6          3.91          9.48         8.22 o
  -4  17   6         34.52         36.90         7.29 o
  -3  17   6         23.85          8.79         7.00 o
  -2  17   6         18.00         22.03         6.91 o
  -1  17   6         26.17         36.91         7.49 o
   0  17   6         22.45         31.28         6.34 o
   1  17   6          0.07          9.87         9.18 o
   2  17   6         52.73         36.71         9.09 o
   3  17   6        217.82        244.52        14.59 o
   4  17   6         31.28         25.19         9.25 o
   5  17   6        233.07        274.91        16.77 o
   6  17   6          0.21         -4.48        12.01 o
   7  17   6        139.04        184.64        29.47 o
  -6  18   6         30.23         36.32        11.94 o
  -5  18   6         11.97         19.95         9.36 o
  -4  18   6         11.18          5.66         8.50 o
  -3  18   6         11.62          5.39         8.38 o
  -2  18   6          8.64          1.58         8.16 o
  -1  18   6        392.36        422.00        21.79 o
   0  18   6          4.74          4.78         6.65 o
   1  18   6         96.13        115.11        12.48 o
   2  18   6         48.95         47.81        10.48 o
   3  18   6          2.00         19.73        10.12 o
   4  18   6          0.64          9.73        10.96 o
   5  18   6         42.46         23.10        11.64 o
   6  18   6         10.04         -0.79        24.55 o
  -5  19   6         42.23         53.47        39.67 o
  -4  19   6         11.98          2.77        19.85 o
  -3  19   6         11.87         10.50         9.99 o
  -2  19   6        142.32        177.79        13.12 o
  -1  19   6          7.23         16.93         8.95 o
   0  19   6          4.74          4.77        11.51 o
   1  19   6         77.21         83.72        16.33 o
   2  19   6         54.86         57.02        12.97 o
   3  19   6         20.64         12.79        11.60 o
   4  19   6        170.43        230.11        35.12 o
   0  20   6          0.52        -24.15        39.67 o
 -14   1   7          2.35         -0.73        11.35 o
 -13   1   7         69.24         66.53         9.08 o
 -12   1   7          5.86          6.24         7.38 o
 -11   1   7        944.54       1003.55        35.38 o
 -10   1   7        104.03         75.58         6.07 o
  -9   1   7        158.28        122.80         6.61 o
  -8   1   7        101.16        118.33         6.93 o
  -7   1   7       1507.68       1616.90        47.80 o
  -6   1   7        867.91        930.86        23.33 o
  -5   1   7         39.27         46.46         2.26 o
  -4   1   7       2319.32       2556.22        67.16 o
  -3   1   7        449.85        375.76        10.60 o
  -2   1   7       1068.65       1208.21        32.80 o
  -1   1   7      25950.34      27130.38       793.25 o
   0   1   7       1218.08       1166.02        33.01 o
   1   1   7       2213.65       2174.93        63.74 o
   2   1   7       4450.06       4332.42       122.00 o
   3   1   7       4499.82       4756.46       133.66 o
   4   1   7       2156.20       2541.12        74.20 o
   5   1   7         37.55         40.41         2.50 o
   6   1   7        175.78        210.00         7.69 o
   7   1   7       1312.70       1277.52        46.27 o
   8   1   7       1464.32       1417.15        51.37 o
   9   1   7         61.19         60.74         5.90 o
  10   1   7        118.57        115.91         9.67 o
  11   1   7          1.98         -5.94         8.21 o
  12   1   7         28.57         15.35        10.04 o
  13   1   7        100.89        119.47        14.62 o
 -14   2   7         14.07          8.01        11.07 o
 -13   2   7          1.86          3.05         8.13 o
 -12   2   7          7.40          8.16         7.03 o
 -11   2   7        294.51        301.38        14.18 o
 -10   2   7         39.62         48.55         5.55 o
  -9   2   7         45.76         44.51         5.24 o
  -8   2   7         17.32         17.17         3.91 o
  -7   2   7         11.73          8.30         2.73 o
  -6   2   7        755.94        744.40        20.10 o
  -5   2   7        133.89        157.00         5.13 o
  -4   2   7         26.81         30.96         2.09 o
  -3   2   7         33.84         41.72         1.88 o
  -2   2   7        239.90        237.98         7.75 o
  -1   2   7         71.94         60.36         2.90 o
   0   2   7        115.12        119.62         4.44 o
   1   2   7       3437.03       3544.32       127.01 o
   2   2   7       1619.64       1770.17        63.81 o
   3   2   7        240.91        264.91         9.04 o
   4   2   7       1690.22       1882.47        54.94 o
   5   2   7         40.58         45.02         2.50 o
   6   2   7        228.35        223.19         7.76 o
   7   2   7        489.96        461.14        18.77 o
   8   2   7        218.28        162.53         8.47 o
   9   2   7        470.38        437.07        19.87 o
  10   2   7        483.98        487.44        22.29 o
  11   2   7         92.16        104.34         9.64 o
  12   2   7         56.43         57.36        11.83 o
  13   2   7         96.66        101.89        14.42 o
 -14   3   7         81.23         64.97        15.52 o
 -13   3   7          3.43          4.56         8.42 o
 -12   3   7         65.68         64.55         8.84 o
 -11   3   7         15.92          6.13         6.54 o
 -10   3   7         10.29          9.44         6.03 o
  -9   3   7         46.72         43.42         5.53 o
  -8   3   7         83.95         72.60         5.16 o
  -7   3   7        401.05        327.94        11.23 o
  -6   3   7        241.53        223.83         7.29 o
  -5   3   7        179.63        179.82         5.74 o
  -4   3   7       1668.53       1780.19        48.51 o
  -3   3   7          0.70          1.56         1.48 o
  -2   3   7         99.13        116.40         6.22 o
  -1   3   7         23.34         20.32         2.17 o
   0   3   7         47.43         37.36         1.70 o
   1   3   7       1256.49       1265.23        43.06 o
   2   3   7        132.79        131.25         7.97 o
   3   3   7       1393.11       1537.17        52.26 o
   4   3   7       3462.51       3941.90       133.65 o
   5   3   7        414.66        358.09        11.52 o
   6   3   7        297.67        277.25         9.38 o
   7   3   7       2247.04       2186.29        84.66 o
   8   3   7       1133.46       1024.68        43.77 o
   9   3   7        595.86        642.27        28.24 o
  10   3   7         39.88         43.44         6.09 o
  11   3   7          0.18         -2.04         5.70 o
  12   3   7          1.19         -2.35         7.01 o
  13   3   7        131.93        151.59        14.51 o
 -14   4   7        100.92        107.63        16.97 o
 -13   4   7          3.98         15.79         9.25 o
 -12   4   7        121.76        107.69        10.02 o
 -11   4   7        106.46         72.64         8.15 o
 -10   4   7        209.33        225.03        12.87 o
  -9   4   7        684.26        733.13        31.91 o
  -8   4   7        632.15        650.86        23.25 o
  -7   4   7         15.25          8.43         3.25 o
  -6   4   7         46.54         47.35         3.81 o
  -5   4   7        398.13        388.84        11.16 o
  -4   4   7         51.28         84.21         3.30 o
  -3   4   7         29.75         45.47         3.68 o
  -2   4   7         29.68         30.83         2.76 o
  -1   4   7        406.43        405.87        12.32 o
   0   4   7        270.21        275.86         8.54 o
   1   4   7        108.38        102.95         3.22 o
   2   4   7        819.03        725.88        23.67 o
   3   4   7        536.34        598.96        20.89 o
   4   4   7       1609.71       1740.88        59.48 o
   5   4   7        229.67        229.55         8.72 o
   6   4   7         17.56         13.52         2.41 o
   7   4   7        310.74        279.44        13.36 o
   8   4   7         97.89         72.89         6.05 o
   9   4   7        228.14        208.31        13.05 o
  10   4   7         28.07         23.92         5.82 o
  11   4   7          5.82          4.57         6.00 o
  12   4   7          0.84         -2.49         6.76 o
  13   4   7        322.90        428.81        22.29 o
 -14   5   7         53.55         55.31        12.09 o
 -13   5   7         31.43         24.01         9.53 o
 -12   5   7          1.90         -8.30         8.30 o
 -11   5   7        254.76        281.05        15.42 o
 -10   5   7         11.55         18.93         8.09 o
  -9   5   7         25.40         16.78         5.90 o
  -8   5   7         12.04         21.68         4.95 o
  -7   5   7        293.64        300.79        10.70 o
  -6   5   7       1086.97       1218.89        36.02 o
  -5   5   7       1482.20       1688.66        46.23 o
  -4   5   7        116.35         92.91         4.65 o
  -3   5   7       2439.19       2727.69        80.17 o
  -2   5   7       4217.16       4838.47       141.88 o
  -1   5   7       1695.11       1870.37        53.03 o
   0   5   7       1329.93       1358.55        38.46 o
   1   5   7        546.88        536.92        14.28 o
   2   5   7       2734.15       2898.50        88.89 o
   3   5   7       1243.11       1370.05        44.62 o
   4   5   7          6.24          1.92         2.63 o
   5   5   7         64.12         42.54         3.67 o
   6   5   7       1582.17       1538.90        47.19 o
   7   5   7       1436.83       1423.20        52.28 o
   8   5   7        406.65        456.65        19.11 o
   9   5   7         15.56         10.92         5.08 o
  10   5   7        309.87        314.02        15.07 o
  11   5   7         13.03          7.51         6.13 o
  12   5   7          7.79          5.92         7.36 o
  13   5   7         88.09         79.67        10.17 o
 -14   6   7          0.01          4.74        15.44 o
 -13   6   7          7.29          9.64         9.01 o
 -12   6   7         20.61          7.63         8.35 o
 -11   6   7         80.41         60.03         8.03 o
 -10   6   7          0.03         -0.85         6.42 o
  -9   6   7         38.07         39.93         6.20 o
  -8   6   7         42.78         34.52         5.46 o
  -7   6   7         27.95         24.84         4.51 o
  -6   6   7        398.14        415.50        13.79 o
  -5   6   7       1208.15       1262.92        37.55 o
  -4   6   7          0.50         -1.52         2.24 o
  -3   6   7       2924.60       3247.42        95.32 o
  -2   6   7        603.21        653.91        18.80 o
  -1   6   7        996.76       1001.16        28.52 o
   0   6   7       6987.73       7860.63       205.92 o
   1   6   7       3392.79       3715.94       100.86 o
   2   6   7       1571.58       1984.95        56.12 o
   3   6   7        258.14        226.15         7.09 o
   4   6   7        563.69        628.27        20.09 o
   5   6   7        102.38         88.13         4.32 o
   6   6   7         87.10         81.89         6.80 o
   7   6   7          0.64          1.79         3.98 o
   8   6   7         99.67         89.00         6.78 o
   9   6   7        357.47        367.93        16.88 o
  10   6   7         82.18         75.98         6.98 o
  11   6   7          0.99          5.03         6.77 o
  12   6   7         35.49         39.90         9.93 o
  13   6   7          4.77         11.20         9.31 o
 -14   7   7         25.93         48.30        39.67 o
 -13   7   7         37.85         40.80        10.62 o
 -12   7   7         78.76         80.03         9.72 o
 -11   7   7        166.27        160.53        11.40 o
 -10   7   7         78.57         51.77         7.46 o
  -9   7   7         72.36         77.49        11.04 o
  -8   7   7        481.93        498.45        21.12 o
  -7   7   7        681.23        655.66        23.43 o
  -6   7   7       1216.44       1140.99        37.36 o
  -5   7   7          2.67         10.42         3.20 o
  -4   7   7       2396.68       2614.52        77.06 o
  -3   7   7       2023.50       2170.17        61.38 o
  -2   7   7          2.78         -2.04         2.04 o
  -1   7   7       2632.45       2656.68        75.08 o
   0   7   7         27.26         18.69         1.74 o
   1   7   7       4114.53       4430.78       120.13 o
   2   7   7        340.73        310.40         9.55 o
   3   7   7        648.16        593.25        18.76 o
   4   7   7        799.21        745.08        22.52 o
   5   7   7       1981.64       1993.82        64.37 o
   6   7   7          3.61          4.30         3.31 o
   7   7   7        202.85        201.21         9.97 o
   8   7   7        157.64        161.70        12.65 o
   9   7   7         30.57         36.81         7.98 o
  10   7   7          0.95          0.57         5.99 o
  11   7   7         11.07         11.54         7.35 o
  12   7   7          4.57          0.24         8.67 o
  13   7   7         93.76        131.30        22.18 o
 -13   8   7        133.34        165.12        13.40 o
 -12   8   7        200.38        244.24        23.68 o
 -11   8   7          0.06         -0.76         7.74 o
 -10   8   7          1.96          4.99         7.17 o
  -9   8   7       1073.99       1223.62        47.77 o
  -8   8   7        136.11        124.77         8.31 o
  -7   8   7       1502.72       1611.07        62.96 o
  -6   8   7        724.99        704.06        25.04 o
  -5   8   7       1138.81       1110.90        38.27 o
  -4   8   7          8.60          7.27         3.14 o
  -3   8   7          5.37          5.85         2.83 o
  -2   8   7          0.31         -0.66         2.44 o
  -1   8   7        355.82        363.70        11.05 o
   0   8   7        316.95        298.48         8.99 o
   1   8   7        579.27        524.09        14.77 o
   2   8   7        392.15        360.24        11.06 o
   3   8   7         41.42         37.75         3.12 o
   4   8   7        604.71        602.06        20.17 o
   5   8   7         63.38         67.01         6.22 o
   6   8   7         35.73         40.72         4.58 o
   7   8   7        122.47        132.34        15.67 o
   8   8   7         10.40          7.91         5.30 o
   9   8   7          0.04         -5.25         5.88 o
  10   8   7          8.77          9.45         6.66 o
  11   8   7        100.10        117.02        13.36 o
  12   8   7         15.73         12.78         9.32 o
 -13   9   7         55.19         56.22        11.46 o
 -12   9   7         32.46         33.48         9.36 o
 -11   9   7        225.41        270.12        22.60 o
 -10   9   7        251.98        228.99        15.31 o
  -9   9   7        177.48        183.68        11.82 o
  -8   9   7        687.09        693.41        30.83 o
  -7   9   7        176.68        180.40        11.64 o
  -6   9   7         54.93         49.84         5.40 o
  -5   9   7        184.00        185.73         8.92 o
  -4   9   7        194.46        195.38         8.54 o
  -3   9   7        284.47        251.87         9.50 o
  -2   9   7         16.22         13.91         3.12 o
  -1   9   7        140.77        139.72         5.43 o
   0   9   7        290.98        278.52         8.50 o
   1   9   7          0.15         -0.08         2.59 o
   2   9   7       1030.43       1069.37        31.91 o
   3   9   7        107.07         98.70         5.22 o
   4   9   7        234.72        229.74         9.66 o
   5   9   7        321.62        314.95        13.12 o
   6   9   7         92.19        113.84         7.66 o
   7   9   7         57.25         66.99         6.63 o
   8   9   7         53.99         36.40         6.19 o
   9   9   7         35.50         57.85         7.14 o
  10   9   7        176.97        178.26        11.46 o
  11   9   7        179.87        212.10        19.15 o
  12   9   7         79.80         76.91        13.01 o
 -12  10   7         10.45          8.03        10.20 o
 -11  10   7          0.12         12.82         9.47 o
 -10  10   7         54.77         35.01         8.50 o
  -9  10   7        171.78        158.32        11.16 o
  -8  10   7        370.33        396.74        19.39 o
  -7  10   7        347.93        353.48        16.40 o
  -6  10   7        142.99        167.93         8.25 o
  -5  10   7        187.60        179.80         8.34 o
  -4  10   7         18.60         22.63         4.30 o
  -3  10   7         82.78         78.68         7.70 o
  -2  10   7         53.97         65.50         5.63 o
  -1  10   7         21.31         16.99         3.14 o
   0  10   7          4.59          1.25         2.36 o
   1  10   7         16.78         19.45         3.46 o
   2  10   7        386.26        351.39        11.80 o
   3  10   7          0.29          0.46         3.78 o
   4  10   7        128.36        137.95         7.14 o
   5  10   7        642.63        525.44        21.86 o
   6  10   7         17.45         26.00         5.25 o
   7  10   7        202.63        178.48        10.09 o
   8  10   7        184.22        174.38        11.91 o
   9  10   7          2.51          4.16         7.44 o
  10  10   7        244.11        267.31        22.07 o
  11  10   7        226.15        306.23        24.59 o
  12  10   7         13.04          2.31        24.98 o
 -12  11   7          3.52          9.86         9.84 o
 -11  11   7         12.67         -1.44         9.12 o
 -10  11   7         92.81        113.91        11.63 o
  -9  11   7       1435.63       1453.16        65.85 o
  -8  11   7         10.99         18.56         7.23 o
  -7  11   7       1166.45       1158.77        46.18 o
  -6  11   7         15.10         20.05         5.22 o
  -5  11   7        591.76        593.78        21.82 o
  -4  11   7        183.99        167.48        14.30 o
  -3  11   7        914.32        916.80        32.12 o
  -2  11   7        158.72        147.84         7.07 o
  -1  11   7       1547.73       1531.25        50.18 o
   0  11   7        185.62        174.33         7.06 o
   1  11   7        342.37        321.57        10.97 o
   2  11   7        680.39        597.23        21.83 o
   3  11   7        222.46        233.24        10.13 o
   4  11   7        531.66        515.24        20.31 o
   5  11   7        844.87        779.60        31.63 o
   6  11   7        112.76         75.76         8.46 o
   7  11   7         11.04         14.91         6.83 o
   8  11   7         69.59         42.88         9.21 o
   9  11   7          1.17         -7.97         7.97 o
  10  11   7        145.14        198.78        15.14 o
  11  11   7         33.98         29.30        11.44 o
 -11  12   7         10.70         11.38        10.37 o
 -10  12   7        149.52        139.66        14.65 o
  -9  12   7         11.52         10.41         8.08 o
  -8  12   7         69.43         61.63         8.31 o
  -7  12   7          0.01          4.08         6.32 o
  -6  12   7        390.14        381.51        15.26 o
  -5  12   7          9.19          4.42         5.09 o
  -4  12   7        754.95        761.69        27.38 o
  -3  12   7       1168.88       1177.26        41.07 o
  -2  12   7         12.97         13.57         4.27 o
  -1  12   7        306.48        305.95        11.56 o
   0  12   7       5732.98       6077.53       186.34 o
   1  12   7        259.52        227.31        10.06 o
   2  12   7         15.40         17.00         4.88 o
   3  12   7        246.64        216.13         9.98 o
   4  12   7          3.79          2.41         4.98 o
   5  12   7        741.43        684.28        28.26 o
   6  12   7         53.06         39.36         7.30 o
   7  12   7         29.90         22.14         7.09 o
   8  12   7        208.96        215.43        20.51 o
   9  12   7         83.80         60.61        10.08 o
  10  12   7         84.31         84.32        11.57 o
  11  12   7         96.49         73.51        27.80 o
 -11  13   7          6.42          8.11        10.18 o
 -10  13   7         24.21         35.49         9.74 o
  -9  13   7         31.75         30.14         8.92 o
  -8  13   7          6.17          9.63         7.92 o
  -7  13   7          8.13          0.77         7.12 o
  -6  13   7          2.71          7.28         6.33 o
  -5  13   7        295.56        296.85        12.86 o
  -4  13   7          1.67         -2.01         5.12 o
  -3  13   7        769.71        802.70        28.60 o
  -2  13   7          0.00          8.70         4.66 o
  -1  13   7       2898.24       2977.86        96.06 o
   0  13   7        310.12        310.39        12.02 o
   1  13   7       3199.27       3237.17       116.79 o
   2  13   7        117.77         92.29         9.13 o
   3  13   7         57.57         46.50         6.50 o
   4  13   7          8.51          7.36         5.64 o
   5  13   7        158.10        171.45        10.91 o
   6  13   7        218.65        248.94        14.73 o
   7  13   7          9.25          6.34         7.94 o
   8  13   7         88.07         88.13        18.99 o
   9  13   7         57.31         71.06        11.20 o
  10  13   7          5.68         10.49        11.26 o
 -10  14   7          0.68          0.55         9.75 o
  -9  14   7          9.24         11.94         9.40 o
  -8  14   7          1.31          5.18         8.66 o
  -7  14   7          7.77          2.22         7.35 o
  -6  14   7          2.33          0.89         6.73 o
  -5  14   7         42.11         35.92         6.08 o
  -4  14   7         23.39         13.77         5.67 o
  -3  14   7        182.12        189.58         9.57 o
  -2  14   7        101.21        112.91         8.05 o
  -1  14   7         28.25         19.35         4.85 o
   0  14   7        316.24        329.25        15.10 o
   1  14   7         96.78        104.74         8.36 o
   2  14   7        359.73        348.03        15.42 o
   3  14   7         46.43         36.15         6.87 o
   4  14   7          8.67         11.43         7.19 o
   5  14   7         61.66         57.97         7.32 o
   6  14   7          1.35          3.45         7.93 o
   7  14   7        119.18        140.21        11.97 o
   8  14   7          6.79          4.90         9.73 o
   9  14   7          1.89         10.50        11.33 o
  -9  15   7         14.38          6.28         9.86 o
  -8  15   7         77.24         71.79        10.21 o
  -7  15   7          7.32         13.68         8.33 o
  -6  15   7          4.52         11.80         7.52 o
  -5  15   7        112.46        114.98         8.42 o
  -4  15   7         10.37          3.99         6.16 o
  -3  15   7         32.30         27.09         6.15 o
  -2  15   7        202.15        183.68         9.07 o
  -1  15   7        111.97        104.40         8.29 o
   0  15   7         24.34         36.26         5.93 o
   1  15   7         20.77          9.44         7.13 o
   2  15   7         90.01         84.13        10.44 o
   3  15   7        114.59        121.82         9.18 o
   4  15   7          0.08          6.77         7.18 o
   5  15   7        174.89        189.69        12.82 o
   6  15   7          3.63         -1.12         9.15 o
   7  15   7         72.52        103.24        12.03 o
   8  15   7         32.04         49.61        12.19 o
   9  15   7        347.69        302.00        39.67 o
  -9  16   7         71.39         74.17        41.40 o
  -8  16   7         35.80         25.62        10.43 o
  -7  16   7          0.00          8.32        10.14 o
  -6  16   7          5.67          6.63         8.68 o
  -5  16   7        273.38        241.36        12.98 o
  -4  16   7          0.15         -0.62         6.41 o
  -3  16   7         49.71         55.97         7.09 o
  -2  16   7        224.69        207.27        16.06 o
  -1  16   7        182.29        183.60        11.21 o
   0  16   7         36.50         38.85         6.15 o
   1  16   7        224.37        235.31        14.91 o
   2  16   7          5.86          6.13         8.01 o
   3  16   7          2.54          9.34         8.21 o
   4  16   7          0.05          3.95         8.28 o
   5  16   7          5.93         -1.85         8.75 o
   6  16   7          7.76          6.72        10.24 o
   7  16   7          5.72          6.03        11.23 o
   8  16   7        168.12        216.50        26.32 o
  -7  17   7         33.87         45.79        10.56 o
  -6  17   7          7.82          6.21         9.34 o
  -5  17   7          0.47          4.08         8.32 o
  -4  17   7          1.65          2.46         7.36 o
  -3  17   7        155.03        141.02        10.37 o
  -2  17   7         39.46         37.33         7.97 o
  -1  17   7        162.12        154.66        10.34 o
   0  17   7         69.29         80.56         8.92 o
   1  17   7         71.04         84.91        11.11 o
   2  17   7        126.12        137.74        11.48 o
   3  17   7          0.00         11.70         9.26 o
   4  17   7         63.82         66.92        10.45 o
   5  17   7          3.68          7.24        11.19 o
   6  17   7         52.54         42.97        12.25 o
   7  17   7         28.73         37.01        24.42 o
  -6  18   7         34.63         40.21        17.68 o
  -5  18   7         45.38         52.81         9.91 o
  -4  18   7          3.62          5.03         9.27 o
  -3  18   7          2.94          1.39         8.81 o
  -2  18   7        181.36        204.24        16.52 o
  -1  18   7          5.34          5.00         7.28 o
   0  18   7          3.66          5.67        10.45 o
   1  18   7        205.18        241.91        16.30 o
   2  18   7         93.62        102.73        11.94 o
   3  18   7        625.55        809.20        35.22 o
   4  18   7          0.68         -2.73        11.09 o
   5  18   7        523.00        643.78        47.38 o
  -4  19   7          3.85         37.72        27.97 o
  -3  19   7        179.31        193.80        14.33 o
  -2  19   7        116.29        133.98        14.35 o
  -1  19   7        530.94        593.12        30.12 o
   0  19   7          1.20        -10.38        12.02 o
   1  19   7         38.56         40.74        12.63 o
   2  19   7          7.72          9.69        12.31 o
   3  19   7         22.45         22.10        19.54 o
 -14   0   8         47.25         44.69        17.97 o
 -13   0   8         33.43         24.34        14.87 o
 -12   0   8         53.11         26.47        14.66 o
 -11   0   8       1000.50       1015.85        54.10 o
 -10   0   8        321.64        337.57        19.09 o
  -9   0   8       1351.76       1308.14        60.32 o
  -8   0   8        200.74        221.16        12.60 o
  -7   0   8        474.66        479.54        22.76 o
  -6   0   8         47.05         48.42         6.30 o
  -5   0   8       1182.01       1227.67        47.69 o
  -4   0   8       1016.95       1116.60        43.12 o
  -3   0   8      10098.91      10532.13       377.51 o
  -2   0   8      15061.03      15513.06       593.40 o
  -1   0   8        129.21        110.63         5.66 o
   0   0   8        579.19        535.48        20.86 o
   1   0   8        282.37        264.59        10.70 o
   2   0   8        252.69        238.55        11.24 o
   3   0   8         88.58         99.42         5.80 o
   4   0   8        643.46        637.45        29.46 o
   5   0   8       2891.68       3216.72       146.11 o
   6   0   8        642.44        680.37        35.14 o
   7   0   8       1343.76       1288.65        77.35 o
   8   0   8       1356.20       1275.33        76.35 o
   9   0   8         66.03         71.65         9.95 o
  10   0   8        178.35        165.42        47.44 o
  11   0   8         71.20         75.88        14.04 o
  12   0   8         69.75         66.10        15.64 o
  13   0   8         36.60         11.04        17.22 o
 -14   1   8          6.42          3.57        11.24 o
 -13   1   8         13.41         20.29        10.01 o
 -12   1   8         41.43         29.47         7.52 o
 -11   1   8          1.77          5.52         6.58 o
 -10   1   8          5.44         -3.67         5.00 o
  -9   1   8        252.21        238.10         9.62 o
  -8   1   8        238.52        223.60        13.33 o
  -7   1   8          7.86          6.62         2.83 o
  -6   1   8          0.54         -0.78         2.17 o
  -5   1   8       1145.09       1222.10        32.45 o
  -4   1   8         90.64        134.60         4.17 o
  -3   1   8        475.74        470.96        12.76 o
  -2   1   8         59.24         48.36         2.36 o
  -1   1   8       3457.96       3508.97       103.08 o
   0   1   8       7063.14       7367.73       207.08 o
   1   1   8        114.36         83.06         3.61 o
   2   1   8        467.24        435.54        12.08 o
   3   1   8        398.80        449.85        13.10 o
   4   1   8        220.46        226.16         7.07 o
   5   1   8       1640.07       1664.01        49.01 o
   6   1   8        110.59        133.95         5.26 o
   7   1   8        263.18        247.81        12.15 o
   8   1   8          2.41          5.72         4.74 o
   9   1   8          3.20         -2.60         5.45 o
  10   1   8       1095.64       1082.60        57.33 o
  11   1   8         16.76          8.80         8.21 o
  12   1   8         89.68         60.98        11.06 o
  13   1   8         19.11         18.76        12.89 o
 -14   2   8         52.20         84.61        13.55 o
 -13   2   8          3.58         18.55         9.73 o
 -12   2   8         76.45         50.27         8.12 o
 -11   2   8         96.91         78.12         7.93 o
 -10   2   8        481.48        440.53        21.57 o
  -9   2   8        346.55        393.63        14.54 o
  -8   2   8         76.53         77.63         5.00 o
  -7   2   8          0.93          2.70         2.77 o
  -6   2   8          0.07          2.60         2.14 o
  -5   2   8         73.42         90.44         3.32 o
  -4   2   8        433.70        371.74        10.56 o
  -3   2   8       5370.34       5538.61       155.97 o
  -2   2   8        970.32       1112.59        34.33 o
  -1   2   8       6512.54       6813.49       191.48 o
   0   2   8        140.39        127.41         4.83 o
   1   2   8       2631.79       2700.32        86.73 o
   2   2   8       2217.71       2315.37        78.65 o
   3   2   8       5051.43       5406.82       173.47 o
   4   2   8        964.08       1088.17        32.16 o
   5   2   8        208.68        221.07         7.07 o
   6   2   8          7.39          4.81         2.18 o
   7   2   8         45.88         50.12         4.82 o
   8   2   8        170.98        154.80         8.42 o
   9   2   8        633.00        641.21        27.76 o
  10   2   8         51.38         40.97         5.03 o
  11   2   8        750.22        850.41        46.32 o
  12   2   8          9.11         -5.25        10.04 o
  13   2   8          0.86          6.77        12.28 o
 -14   3   8         70.31         61.92        13.40 o
 -13   3   8          0.00         -8.22         9.07 o
 -12   3   8          1.60         -5.00         7.70 o
 -11   3   8         63.73         57.52         8.38 o
 -10   3   8         14.63         19.94         6.61 o
  -9   3   8        440.38        437.42        20.04 o
  -8   3   8          2.61          1.65         4.30 o
  -7   3   8          1.15          1.14         3.19 o
  -6   3   8        223.36        238.66         8.01 o
  -5   3   8       4046.25       4400.14       119.47 o
  -4   3   8       2785.22       3001.68        78.86 o
  -3   3   8       1196.72       1164.36        34.36 o
  -2   3   8       1684.41       1611.18        49.41 o
  -1   3   8         25.97         18.05         1.82 o
   0   3   8        147.66        119.69         4.29 o
   1   3   8        224.06        201.90         6.65 o
   2   3   8         14.44          6.72         2.14 o
   3   3   8        418.56        441.19        15.45 o
   4   3   8         94.32         87.48         4.39 o
   5   3   8        696.42        722.79        21.36 o
   6   3   8        115.57         95.67         4.93 o
   7   3   8          0.32          2.05         4.42 o
   8   3   8          5.61          3.51         4.22 o
   9   3   8       1087.32       1098.73        46.58 o
  10   3   8        492.37        491.48        22.19 o
  11   3   8        155.32        161.68        10.08 o
  12   3   8          3.78         -1.48        10.04 o
  13   3   8         27.31         16.23        12.23 o
 -14   4   8         38.35         37.32        12.49 o
 -13   4   8          3.34          4.67         9.19 o
 -12   4   8        153.83        150.83        13.37 o
 -11   4   8        373.73        354.48        22.50 o
 -10   4   8          0.39          1.14         6.59 o
  -9   4   8        218.76        215.05        12.71 o
  -8   4   8        848.03        828.14        32.96 o
  -7   4   8        137.74        117.28         5.43 o
  -6   4   8        995.13        928.71        26.68 o
  -5   4   8        859.36        925.39        26.42 o
  -4   4   8         14.69          9.48         2.02 o
  -3   4   8       1123.85       1101.60        32.57 o
  -2   4   8         59.50         69.97         3.01 o
  -1   4   8       5375.77       5787.81       156.81 o
   0   4   8         74.07         79.26         3.33 o
   1   4   8       1546.21       1525.21        43.28 o
   2   4   8         13.67         10.86         3.18 o
   3   4   8       1306.39       1423.97        48.43 o
   4   4   8         21.36         34.00         4.11 o
   5   4   8          1.08         -1.92         1.92 o
   6   4   8        839.78        844.29        27.37 o
   7   4   8       1354.79       1312.82        55.74 o
   8   4   8         18.29          9.93         4.65 o
   9   4   8        235.45        234.21        17.69 o
  10   4   8        324.37        297.35        15.28 o
  11   4   8          0.52          8.31         5.63 o
  12   4   8          0.06          4.03         6.47 o
  13   4   8         13.66         11.78        11.79 o
 -14   5   8         13.24         24.87        14.64 o
 -13   5   8          7.29          5.58         9.43 o
 -12   5   8         22.59         20.13         8.35 o
 -11   5   8          6.97         11.42         7.25 o
 -10   5   8        202.07        194.94        16.85 o
  -9   5   8         64.40         43.34         7.05 o
  -8   5   8       1284.35       1324.44        52.15 o
  -7   5   8         96.53         93.67         5.77 o
  -6   5   8         69.93         52.56         3.78 o
  -5   5   8        130.06        133.87         4.81 o
  -4   5   8       1465.52       1575.55        43.27 o
  -3   5   8         49.54         35.05         2.32 o
  -2   5   8       2632.84       2983.11        84.24 o
  -1   5   8       2300.39       2530.08        68.89 o
   0   5   8        274.99        346.76        10.52 o
   1   5   8       1627.96       1709.43        44.86 o
   2   5   8       8782.73       9547.20       279.32 o
   3   5   8       3239.03       3391.70       114.94 o
   4   5   8          2.54          7.79         2.88 o
   5   5   8        158.78        154.51         7.36 o
   6   5   8       1607.53       1569.46        53.09 o
   7   5   8        397.94        361.38        16.18 o
   8   5   8         21.23         21.08         4.64 o
   9   5   8        113.19         94.81         7.00 o
  10   5   8         53.59         42.11         8.51 o
  11   5   8         64.61         57.31        11.49 o
  12   5   8         20.14         25.43         7.66 o
  13   5   8         70.66         74.70         9.90 o
 -14   6   8         25.31         30.52        20.69 o
 -13   6   8         44.66         44.10        10.31 o
 -12   6   8         36.28         18.60         8.63 o
 -11   6   8         13.26         11.78         7.58 o
 -10   6   8         48.53         28.66         6.97 o
  -9   6   8         63.53         66.10         8.11 o
  -8   6   8        343.74        350.10        15.79 o
  -7   6   8        628.07        618.14        22.16 o
  -6   6   8         89.05         74.03         4.64 o
  -5   6   8        407.95        336.17        11.98 o
  -4   6   8        477.52        444.97        13.77 o
  -3   6   8        527.00        534.51        15.49 o
  -2   6   8         17.37         10.67         2.11 o
  -1   6   8       1405.63       1322.54        36.29 o
   0   6   8       4282.57       4390.40       128.60 o
   1   6   8        136.19        127.24         4.22 o
   2   6   8      10295.30      11125.42       301.21 o
   3   6   8       1472.22       1603.31        46.85 o
   4   6   8          5.42          0.55         1.95 o
   5   6   8         84.12         84.85         4.33 o
   6   6   8        738.63        737.08        25.80 o
   7   6   8        207.69        202.26         9.53 o
   8   6   8        584.82        600.49        24.82 o
   9   6   8         23.09         20.66         5.25 o
  10   6   8          9.09          8.54         5.71 o
  11   6   8        107.51        122.20        15.24 o
  12   6   8        209.73        260.89        14.87 o
  13   6   8         59.99         53.39        12.83 o
 -13   7   8         30.25         29.29        10.89 o
 -12   7   8          0.01          1.60         8.75 o
 -11   7   8         39.73         27.68        10.14 o
 -10   7   8        229.76        246.32        30.88 o
  -9   7   8         47.96         54.55         8.51 o
  -8   7   8        791.95        788.42        31.65 o
  -7   7   8        443.52        409.58        15.63 o
  -6   7   8        359.96        321.78        12.02 o
  -5   7   8        612.81        645.78        22.68 o
  -4   7   8          0.66         -0.22         3.14 o
  -3   7   8         77.31         67.46         3.61 o
  -2   7   8        307.66        298.58         9.25 o
  -1   7   8        311.35        300.47         9.40 o
   0   7   8       7094.54       7530.46       211.87 o
   1   7   8        591.65        605.78        16.82 o
   2   7   8        438.13        417.72        12.39 o
   3   7   8        781.19        796.63        24.06 o
   4   7   8        438.73        395.01        13.69 o
   5   7   8         49.26         45.80         3.35 o
   6   7   8        666.32        636.69        22.79 o
   7   7   8        400.52        404.97        18.04 o
   8   7   8         55.11         49.22         6.92 o
   9   7   8          8.34         15.92         7.01 o
  10   7   8          3.76         -2.11         7.47 o
  11   7   8          4.13          1.99         7.37 o
  12   7   8          1.90          4.23         8.82 o
  13   7   8         62.33        119.02        39.67 o
 -13   8   8          0.00         -6.83        10.10 o
 -12   8   8          0.53         -6.41         9.46 o
 -11   8   8          1.51          1.87         8.09 o
 -10   8   8        158.23        136.48        11.36 o
  -9   8   8        172.49        184.10        11.51 o
  -8   8   8         56.94         45.25         8.49 o
  -7   8   8        114.63        102.03         6.94 o
  -6   8   8        592.30        595.77        21.58 o
  -5   8   8        413.58        422.54        15.63 o
  -4   8   8        628.65        612.67        23.66 o
  -3   8   8         20.40         15.99         3.07 o
  -2   8   8        134.57        145.46         6.90 o
  -1   8   8        639.57        636.66        18.61 o
   0   8   8        499.01        465.74        14.56 o
   1   8   8       1871.19       1817.16        49.76 o
   2   8   8        134.55        141.59         5.91 o
   3   8   8         79.21         74.03         4.11 o
   4   8   8        257.41        243.76         9.68 o
   5   8   8       1199.22       1191.15        41.14 o
   6   8   8         12.96          6.56         3.60 o
   7   8   8        324.56        304.33        14.33 o
   8   8   8          3.36          5.45         5.30 o
   9   8   8          0.07          2.39         5.95 o
  10   8   8          2.67          6.36         6.57 o
  11   8   8         62.15         88.92        10.41 o
  12   8   8        146.17        152.92        12.10 o
 -13   9   8         25.84         29.44        12.81 o
 -12   9   8         67.53         43.63        11.15 o
 -11   9   8        105.01         97.42        11.11 o
 -10   9   8          3.42          8.61         7.98 o
  -9   9   8         11.99          8.28         7.12 o
  -8   9   8        233.91        243.74        13.83 o
  -7   9   8       1889.33       1989.01        72.95 o
  -6   9   8        588.93        557.50        20.42 o
  -5   9   8        739.62        739.36        26.35 o
  -4   9   8         24.67         19.82         4.08 o
  -3   9   8        642.79        565.30        19.35 o
  -2   9   8         24.97         14.62         3.19 o
  -1   9   8        651.47        686.39        20.16 o
   0   9   8        522.13        452.09        12.81 o
   1   9   8        364.21        326.58        10.25 o
   2   9   8         26.04         26.90         3.39 o
   3   9   8        138.44        154.68         7.12 o
   4   9   8        262.82        264.11        11.52 o
   5   9   8         22.29         13.72         4.25 o
   6   9   8         71.76         89.29         6.31 o
   7   9   8        255.95        203.92        11.77 o
   8   9   8         24.08         14.94         5.51 o
   9   9   8          0.09         -1.75         6.06 o
  10   9   8          0.14         -3.70         7.05 o
  11   9   8          6.36         12.43         8.72 o
  12   9   8         49.38         44.33        13.55 o
 -12  10   8        181.55        185.11        15.78 o
 -11  10   8        144.25        141.71        12.98 o
 -10  10   8        289.11        326.27        19.56 o
  -9  10   8         81.33         73.91         8.81 o
  -8  10   8        607.10        646.22        29.77 o
  -7  10   8        872.12        950.80        37.80 o
  -6  10   8        988.05       1093.85        37.94 o
  -5  10   8        257.56        265.03        11.04 o
  -4  10   8         30.36         26.48         5.80 o
  -3  10   8          3.30          2.37         3.97 o
  -2  10   8        686.71        649.07        23.11 o
  -1  10   8        761.17        709.34        22.45 o
   0  10   8         27.06         30.22         3.32 o
   1  10   8        299.08        300.53        10.21 o
   2  10   8        212.92        200.75         8.36 o
   3  10   8        561.82        543.52        18.86 o
   4  10   8        174.11        157.97        12.07 o
   5  10   8        327.77        327.28        13.88 o
   6  10   8        114.34         83.47         6.66 o
   7  10   8        516.95        528.33        22.84 o
   8  10   8         80.82         69.35         7.89 o
   9  10   8          4.81          3.52         7.22 o
  10  10   8        156.36        168.87        13.40 o
  11  10   8         20.92         22.31         9.84 o
  12  10   8         60.55         63.82        36.22 o
 -12  11   8          1.17         -6.94        11.21 o
 -11  11   8          8.48          7.29         9.82 o
 -10  11   8          0.08         -5.40         8.83 o
  -9  11   8        182.63        181.83        12.45 o
  -8  11   8          6.59         10.87         7.26 o
  -7  11   8        171.95        188.41        11.00 o
  -6  11   8          0.13          1.21         5.45 o
  -5  11   8         99.41         96.32         6.48 o
  -4  11   8        301.78        313.17        12.72 o
  -3  11   8         78.33         80.84         5.55 o
  -2  11   8       1990.38       1977.64        67.46 o
  -1  11   8         36.96         28.76         4.72 o
   0  11   8         86.53        101.84         4.72 o
   1  11   8        686.00        678.20        24.46 o
   2  11   8        254.53        249.30        10.54 o
   3  11   8        754.02        776.33        27.64 o
   4  11   8         51.71         50.81         6.24 o
   5  11   8        158.71        108.63         9.36 o
   6  11   8         34.65         29.56         6.39 o
   7  11   8        233.61        237.67        13.60 o
   8  11   8         42.95         34.48         9.11 o
   9  11   8          1.25         -1.89         8.16 o
  10  11   8         93.55        111.38        22.89 o
  11  11   8         17.49         15.30        11.07 o
 -11  12   8        150.65        158.62        19.31 o
 -10  12   8         50.26         51.47         9.52 o
  -9  12   8        561.90        558.77        26.84 o
  -8  12   8         33.55         37.94         8.03 o
  -7  12   8         64.49         65.38         7.80 o
  -6  12   8         41.54         31.94         5.97 o
  -5  12   8        289.83        284.67        18.37 o
  -4  12   8         37.93         28.16         5.44 o
  -3  12   8          2.14          2.86         4.76 o
  -2  12   8         50.12         40.10         5.00 o
  -1  12   8         19.86         25.90         4.11 o
   0  12   8        602.25        596.95        19.67 o
   1  12   8        131.30        125.15         7.27 o
   2  12   8         52.56         62.40         6.47 o
   3  12   8        982.37        955.48        33.40 o
   4  12   8        169.60        174.23        10.19 o
   5  12   8          4.20          4.91         5.79 o
   6  12   8          5.02          2.83         6.91 o
   7  12   8        136.25        145.78        16.20 o
   8  12   8         14.70         10.21         8.28 o
   9  12   8          4.79         -1.14         8.65 o
  10  12   8         56.51         33.83        10.96 o
  11  12   8          2.58         18.97        37.95 o
 -11  13   8         11.04          6.38        16.39 o
 -10  13   8         64.57         63.73        10.92 o
  -9  13   8          8.28          8.35         9.11 o
  -8  13   8          4.09         -1.37         7.80 o
  -7  13   8         82.73         72.56         8.26 o
  -6  13   8          4.64          1.87         5.96 o
  -5  13   8          3.40          8.43         5.75 o
  -4  13   8        886.26        909.12        32.56 o
  -3  13   8          1.26         -4.75         4.99 o
  -2  13   8          0.94          8.87         4.72 o
  -1  13   8        289.58        284.37        11.23 o
   0  13   8         74.63         64.89         5.69 o
   1  13   8        182.52        176.40        12.90 o
   2  13   8         38.07         30.39         6.40 o
   3  13   8         15.93         12.66         5.69 o
   4  13   8         38.40         30.61         6.13 o
   5  13   8          0.39          2.46         6.13 o
   6  13   8        176.19        177.08        12.14 o
   7  13   8        243.26        237.32        14.69 o
   8  13   8         59.36         74.23        10.33 o
   9  13   8          2.44          2.20        10.00 o
  10  13   8         76.40         84.03        14.61 o
 -10  14   8          0.53          3.12        10.63 o
  -9  14   8         61.61         63.68        10.69 o
  -8  14   8         15.32         19.06         8.87 o
  -7  14   8        277.66        263.81        14.67 o
  -6  14   8          5.50          9.71         6.91 o
  -5  14   8        121.81        125.32         8.38 o
  -4  14   8         25.73         28.06         5.92 o
  -3  14   8         41.06         32.57         6.36 o
  -2  14   8        230.90        214.68        10.29 o
  -1  14   8         71.19         64.59         6.42 o
   0  14   8        160.48        149.29         9.00 o
   1  14   8         92.50         98.99         8.44 o
   2  14   8         28.69         24.13         6.91 o
   3  14   8        216.98        224.50        20.21 o
   4  14   8        102.18         88.80         9.53 o
   5  14   8          1.82          8.76         7.00 o
   6  14   8          4.87          1.20         8.23 o
   7  14   8        289.26        302.13        17.75 o
   8  14   8        329.06        406.07        31.46 o
   9  14   8         60.96         98.23        13.17 o
  -9  15   8          0.02          2.43        10.42 o
  -8  15   8         11.98         11.30         9.74 o
  -7  15   8         52.53         49.88         9.22 o
  -6  15   8         14.06          7.78         7.57 o
  -5  15   8          0.11          2.25         6.61 o
  -4  15   8          8.63          1.83         6.07 o
  -3  15   8         10.89          7.87         6.12 o
  -2  15   8          0.00         -0.59         6.15 o
  -1  15   8          7.34          1.44         5.63 o
   0  15   8          1.64          4.43         7.82 o
   1  15   8          4.11          4.47         6.98 o
   2  15   8        114.98        108.34        10.34 o
   3  15   8        103.41         96.96         9.14 o
   4  15   8          3.71          2.89         7.72 o
   5  15   8          0.09         11.09         8.03 o
   6  15   8         13.07          8.70         8.57 o
   7  15   8          0.00          8.61         9.56 o
   8  15   8         86.91         93.02        13.51 o
   9  15   8         22.74         29.32        41.40 o
  -8  16   8         24.46         28.67        10.73 o
  -7  16   8         21.21         13.77         9.53 o
  -6  16   8         13.94          9.11         8.61 o
  -5  16   8          2.24          2.11         7.09 o
  -4  16   8         43.48         37.31         7.09 o
  -3  16   8          0.05         -2.27         7.04 o
  -2  16   8          5.73          5.39         6.53 o
  -1  16   8          7.34         14.07         5.93 o
   0  16   8         26.45         27.43         8.63 o
   1  16   8        117.95        105.56        10.36 o
   2  16   8         30.19         26.87         8.53 o
   3  16   8         32.37         11.45         8.39 o
   4  16   8          2.63          4.43         8.98 o
   5  16   8         93.83         91.47        11.06 o
   6  16   8          4.22         13.47        10.69 o
   7  16   8         93.19        112.28        19.93 o
   8  16   8         28.51         29.03        28.49 o
  -7  17   8          0.96          4.86        11.10 o
  -6  17   8         13.05          3.19         9.57 o
  -5  17   8        233.86        253.12        14.31 o
  -4  17   8         13.00          3.62         8.44 o
  -3  17   8         22.47         21.08         8.09 o
  -2  17   8        223.58        205.39        12.98 o
  -1  17   8         30.41         18.51         7.01 o
   0  17   8          2.61          0.78         9.43 o
   1  17   8         42.19         33.59         9.82 o
   2  17   8         48.09         48.06         9.75 o
   3  17   8         11.94          4.82         9.26 o
   4  17   8         71.62         73.47        13.52 o
   5  17   8         24.31         26.55        11.14 o
   6  17   8         66.18         94.62        14.45 o
   7  17   8         39.89         63.82        51.75 o
  -6  18   8         16.91         29.86        24.18 o
  -5  18   8         20.20         23.44        11.06 o
  -4  18   8          2.90         10.84         9.26 o
  -3  18   8          1.99         -8.35         8.35 o
  -2  18   8         33.55         24.12         8.08 o
  -1  18   8        224.48        234.67        16.39 o
   0  18   8        361.12        393.76        32.40 o
   1  18   8          8.08          2.51        10.58 o
   2  18   8        214.01        277.46        28.12 o
   3  18   8          0.19         -3.40        10.64 o
   4  18   8        145.02        130.45        13.38 o
   5  18   8         12.78         12.46        22.56 o
  -4  19   8          0.02          6.17        28.49 o
  -3  19   8         53.86         57.93        12.91 o
  -2  19   8         11.55         11.01         9.17 o
  -1  19   8          2.69         11.64        12.15 o
   0  19   8          1.25          6.96        12.28 o
   1  19   8          5.21         -4.74        12.23 o
   2  19   8          3.11          2.54        13.22 o
   3  19   8         73.73         50.90        20.55 o
 -14   1   9         48.96         81.06        13.92 o
 -13   1   9          0.85          1.64        10.92 o
 -12   1   9         19.20         15.47         9.56 o
 -11   1   9          1.43          4.20         6.73 o
 -10   1   9        213.24        151.94         9.48 o
  -9   1   9        748.92        733.47        26.44 o
  -8   1   9          8.76         -0.96         4.02 o
  -7   1   9          4.51          1.61         2.84 o
  -6   1   9         67.74         73.27         4.65 o
  -5   1   9        157.28        160.00         5.20 o
  -4   1   9        622.54        657.01        18.17 o
  -3   1   9        660.06        560.63        15.08 o
  -2   1   9       9712.10      10463.20       283.17 o
  -1   1   9      12457.16      12764.61       389.79 o
   0   1   9        150.41        185.36         5.67 o
   1   1   9         97.69         76.11         2.81 o
   2   1   9         19.45         29.45         3.95 o
   3   1   9          1.90          2.21         1.08 o
   4   1   9         14.53          9.34         1.76 o
   5   1   9        785.58        863.47        29.38 o
   6   1   9         55.88         58.93         5.49 o
   7   1   9          2.28         10.79         4.17 o
   8   1   9        247.08        197.81        11.89 o
   9   1   9          5.09          3.62         6.35 o
  10   1   9       1946.04       1987.08       103.07 o
  11   1   9        379.56        453.53        27.31 o
  12   1   9         89.18         59.55        11.24 o
  13   1   9         86.77         99.04        14.82 o
 -14   2   9          3.62         -3.71        12.13 o
 -13   2   9          0.56          0.42        10.53 o
 -12   2   9         17.82         15.30         9.20 o
 -11   2   9          0.00          3.61         7.29 o
 -10   2   9       1350.74       1354.08        57.39 o
  -9   2   9         17.21          7.93         5.79 o
  -8   2   9         70.59         57.41         6.16 o
  -7   2   9         22.77         18.12         3.09 o
  -6   2   9         43.86         34.00         2.66 o
  -5   2   9        306.10        303.23         8.37 o
  -4   2   9        252.69        302.29         8.79 o
  -3   2   9        725.38        702.59        20.91 o
  -2   2   9       3203.11       3264.78        99.86 o
  -1   2   9       3704.91       3786.28       111.05 o
   0   2   9       1084.55        970.57        29.97 o
   1   2   9        392.54        387.61        11.61 o
   2   2   9         39.73         30.72         2.57 o
   3   2   9        144.10        139.98         6.84 o
   4   2   9          8.22          4.03         1.70 o
   5   2   9        293.40        240.12         7.92 o
   6   2   9        842.18        825.19        27.05 o
   7   2   9          1.40          0.96         2.81 o
   8   2   9          0.19         -0.32         2.63 o
   9   2   9       1233.87       1194.63        55.68 o
  10   2   9         29.42         33.70         7.70 o
  11   2   9        330.72        333.80        55.50 o
  12   2   9          3.14         -6.05         9.85 o
  13   2   9        447.85        528.96        32.63 o
 -14   3   9          5.52         -2.90        12.81 o
 -13   3   9        130.64        110.12        13.25 o
 -12   3   9        182.99        174.59        12.35 o
 -11   3   9        910.52        976.50        42.70 o
 -10   3   9        342.08        360.21        17.77 o
  -9   3   9          3.83          1.50         5.71 o
  -8   3   9          3.69         -0.33         6.06 o
  -7   3   9        184.14        182.25         6.34 o
  -6   3   9         11.78         16.86         2.63 o
  -5   3   9         58.31         54.39         2.89 o
  -4   3   9       1013.44        982.59        29.17 o
  -3   3   9        344.82        356.05        11.03 o
  -2   3   9       2286.47       2619.53        76.85 o
  -1   3   9        615.37        598.50        17.33 o
   0   3   9        142.19        191.93         6.46 o
   1   3   9        548.75        545.34        17.94 o
   2   3   9          1.90          0.82         1.90 o
   3   3   9        533.65        530.50        18.78 o
   4   3   9        333.05        347.02        11.98 o
   5   3   9          0.46          1.77         1.69 o
   6   3   9        508.11        540.17        18.04 o
   7   3   9       1669.61       1688.17        70.53 o
   8   3   9          0.48          2.72         3.98 o
   9   3   9        825.90        750.01        32.69 o
  10   3   9        262.34        278.19        14.13 o
  11   3   9          1.26          4.94         8.87 o
  12   3   9         41.01         37.77        10.57 o
  13   3   9          0.71         -6.39        11.62 o
 -14   4   9         16.39         20.40        14.23 o
 -13   4   9        123.43        115.22        17.63 o
 -12   4   9        270.64        245.10        21.09 o
 -11   4   9         49.38         38.73         7.65 o
 -10   4   9          0.33         -2.43         6.80 o
  -9   4   9        110.12        135.43        11.52 o
  -8   4   9         45.71         37.98         5.83 o
  -7   4   9        859.66        874.70        30.34 o
  -6   4   9          1.64          0.53         3.05 o
  -5   4   9       2228.90       2583.60        70.24 o
  -4   4   9       2260.92       2558.19        69.58 o
  -3   4   9       1648.85       1889.53        58.16 o
  -2   4   9       3702.91       4031.62       118.14 o
  -1   4   9        954.24       1030.84        29.33 o
   0   4   9         14.19         22.00         1.84 o
   1   4   9       1498.46       1557.69        47.75 o
   2   4   9       1237.98       1328.27        44.91 o
   3   4   9       1731.48       1921.16        69.07 o
   4   4   9        725.48        759.86        27.58 o
   5   4   9         30.61         34.21         2.82 o
   6   4   9          7.60          5.59         2.62 o
   7   4   9         35.70         25.29         4.06 o
   8   4   9        347.17        298.11        14.46 o
   9   4   9         31.90         11.98         5.66 o
  10   4   9        319.28        293.38        15.28 o
  11   4   9         29.25         11.82         6.10 o
  12   4   9        107.53        133.54        13.19 o
  13   4   9          8.16         28.19        12.20 o
 -14   5   9         78.94        128.81        45.40 o
 -13   5   9          2.73          3.20         9.64 o
 -12   5   9          0.00         -3.11         8.12 o
 -11   5   9          4.20          3.21         7.36 o
 -10   5   9          1.03          1.42         6.59 o
  -9   5   9         51.09         59.85         6.78 o
  -8   5   9         54.05         58.41         6.13 o
  -7   5   9       1391.88       1397.89        48.17 o
  -6   5   9        729.29        670.06        21.27 o
  -5   5   9       2182.93       2259.68        69.65 o
  -4   5   9       1100.60       1071.77        30.54 o
  -3   5   9        155.56        165.58         6.72 o
  -2   5   9       1090.89       1150.62        35.55 o
  -1   5   9        108.30        108.15         3.68 o
   0   5   9        379.32        353.39        10.89 o
   1   5   9       1945.72       1958.11        51.55 o
   2   5   9       3891.23       4137.28       133.04 o
   3   5   9       1552.99       1546.41        48.87 o
   4   5   9        452.80        495.41        19.91 o
   5   5   9         46.38         38.31         2.82 o
   6   5   9        359.42        311.94        11.25 o
   7   5   9        408.39        411.23        18.72 o
   8   5   9       1365.72       1306.18        55.26 o
   9   5   9        320.59        332.64        16.48 o
  10   5   9         83.16         92.97         7.50 o
  11   5   9         44.49         48.76         6.95 o
  12   5   9        290.32        317.34        17.56 o
  13   5   9          0.05          7.47        21.55 o
 -14   6   9         23.99         41.40        39.67 o
 -13   6   9          1.63         -2.36        10.40 o
 -12   6   9         21.12         16.93         8.78 o
 -11   6   9        123.01        117.25        12.99 o
 -10   6   9        587.26        608.49        38.77 o
  -9   6   9        146.79        149.43        17.39 o
  -8   6   9       1455.56       1534.17        59.70 o
  -7   6   9       1148.74       1206.40        41.59 o
  -6   6   9        484.28        478.32        16.41 o
  -5   6   9        240.44        250.91         9.05 o
  -4   6   9         73.05         86.59         4.18 o
  -3   6   9        274.61        252.22         8.43 o
  -2   6   9        451.13        475.40        13.90 o
  -1   6   9       3607.27       3900.18       105.87 o
   0   6   9         20.62         19.18         2.28 o
   1   6   9       5582.02       6226.90       168.60 o
   2   6   9       1600.12       1804.58        50.90 o
   3   6   9        228.87        200.69         8.21 o
   4   6   9        521.58        514.13        19.72 o
   5   6   9         21.23         12.43         2.21 o
   6   6   9        730.88        701.96        24.24 o
   7   6   9       1339.37       1303.13        48.40 o
   8   6   9        108.91        106.24         7.42 o
   9   6   9        238.19        214.08        11.40 o
  10   6   9         14.51         11.02         5.83 o
  11   6   9          8.23         -0.31         6.66 o
  12   6   9         14.40         26.17         8.42 o
  13   6   9          0.56         17.25        29.32 o
 -13   7   9          9.17         19.22        10.99 o
 -12   7   9         61.52         41.93        13.11 o
 -11   7   9          2.35          5.64         8.29 o
 -10   7   9         50.49         48.86         8.57 o
  -9   7   9          3.38          2.07         6.65 o
  -8   7   9         57.61         59.85         8.28 o
  -7   7   9       2348.22       2496.57        90.49 o
  -6   7   9       2135.52       2217.57        75.64 o
  -5   7   9        106.43        132.19         6.67 o
  -4   7   9         55.56         51.67         3.93 o
  -3   7   9        732.84        721.51        22.55 o
  -2   7   9        321.22        307.77         9.54 o
  -1   7   9       2063.86       1985.48        56.42 o
   0   7   9       5237.33       5554.53       169.79 o
   1   7   9       1032.75       1045.96        28.84 o
   2   7   9         13.89          9.49         2.05 o
   3   7   9          0.09         -1.72         1.96 o
   4   7   9        492.07        433.01        14.48 o
   5   7   9       1586.40       1505.51        51.42 o
   6   7   9       4611.49       4848.48       174.81 o
   7   7   9       3365.62       3448.89       133.09 o
   8   7   9          3.84          6.71         5.08 o
   9   7   9          6.31          4.45         6.80 o
  10   7   9         30.81         13.78         7.77 o
  11   7   9        117.32        113.58         9.67 o
  12   7   9        297.71        334.66        17.48 o
 -13   8   9         18.98          2.88        11.08 o
 -12   8   9          3.35         -1.12         9.81 o
 -11   8   9          0.27          0.94         9.03 o
 -10   8   9          0.40         -8.19         8.19 o
  -9   8   9        840.62        845.61        37.29 o
  -8   8   9         26.64         23.04         6.65 o
  -7   8   9        460.91        459.39        29.23 o
  -6   8   9          1.25          2.75         4.38 o
  -5   8   9          7.93         11.94         4.19 o
  -4   8   9          0.06         -0.80         3.47 o
  -3   8   9        136.97        132.36         5.90 o
  -2   8   9          0.61          4.28         2.71 o
  -1   8   9        130.51        147.14         7.39 o
   0   8   9        799.66        757.73        23.73 o
   1   8   9        375.19        352.83        10.91 o
   2   8   9        575.48        538.63        16.95 o
   3   8   9          9.27          5.07         2.83 o
   4   8   9         49.94         68.26         6.64 o
   5   8   9         13.69         22.11         3.58 o
   6   8   9         78.15         86.66         5.65 o
   7   8   9         24.85         32.14         5.65 o
   8   8   9        543.30        527.58        22.56 o
   9   8   9         44.83         54.90         7.83 o
  10   8   9        258.77        296.50        19.51 o
  11   8   9        250.98        303.23        15.97 o
  12   8   9        247.72        263.42        19.14 o
 -13   9   9          6.02          0.99        20.03 o
 -12   9   9        105.03        121.74        13.36 o
 -11   9   9          3.70         -2.48         9.13 o
 -10   9   9        105.70        125.03        10.50 o
  -9   9   9        109.59        107.33         9.73 o
  -8   9   9        197.03        229.04        15.17 o
  -7   9   9        111.26        108.29         7.38 o
  -6   9   9        988.25       1026.61        37.95 o
  -5   9   9         66.49         60.68         6.38 o
  -4   9   9        504.66        545.97        19.73 o
  -3   9   9         39.46         39.18         6.09 o
  -2   9   9         74.38         68.06         4.52 o
  -1   9   9          7.54          5.31         2.40 o
   0   9   9         66.37         76.91         6.08 o
   1   9   9          0.58          2.59         3.07 o
   2   9   9        427.39        378.99        13.94 o
   3   9   9          0.00          0.33         3.28 o
   4   9   9         15.10         10.63         4.29 o
   5   9   9        607.99        625.75        24.06 o
   6   9   9         51.20         39.67         5.08 o
   7   9   9        136.24        134.07        10.96 o
   8   9   9        130.22        124.47         8.38 o
   9   9   9         15.02         16.93         6.51 o
  10   9   9          2.44         -0.29         7.09 o
  11   9   9        203.00        234.97        14.15 o
  12   9   9         83.97        112.33        37.95 o
 -12  10   9          0.19         13.70        11.68 o
 -11  10   9          0.30         11.00        10.37 o
 -10  10   9        109.75         88.52        10.01 o
  -9  10   9        462.39        487.80        23.75 o
  -8  10   9        527.77        545.06        25.59 o
  -7  10   9        176.50        189.40        10.93 o
  -6  10   9        451.86        437.97        16.85 o
  -5  10   9        384.64        378.08        14.90 o
  -4  10   9        244.13        246.96        10.34 o
  -3  10   9        324.65        304.19        12.15 o
  -2  10   9         29.20         28.29         3.99 o
  -1  10   9          1.05          1.06         3.12 o
   0  10   9         56.49         53.05         4.26 o
   1  10   9        352.11        313.04        12.43 o
   2  10   9        447.17        438.05        15.40 o
   3  10   9         11.41         13.27         3.96 o
   4  10   9          3.27         -2.14         4.56 o
   5  10   9          0.72         -1.86         4.55 o
   6  10   9        136.63        151.87         8.76 o
   7  10   9         68.97         69.03         7.12 o
   8  10   9         40.04         26.75         6.65 o
   9  10   9         73.09         74.15        11.03 o
  10  10   9          1.53          1.75         8.22 o
  11  10   9         98.09        121.40        13.14 o
 -12  11   9         78.63        101.31        22.88 o
 -11  11   9         41.87         43.99        13.20 o
 -10  11   9        360.40        375.56        20.27 o
  -9  11   9        243.99        266.35        17.98 o
  -8  11   9         44.11         26.01         8.23 o
  -7  11   9        808.64        814.04        33.51 o
  -6  11   9        109.15        118.57        12.21 o
  -5  11   9          8.26          1.34         5.07 o
  -4  11   9         19.23          9.08         4.76 o
  -3  11   9       1578.25       1569.38        53.73 o
  -2  11   9       1126.18       1118.11        38.58 o
  -1  11   9        301.37        286.00        10.75 o
   0  11   9       1153.47       1088.01        43.30 o
   1  11   9        243.34        256.46        13.35 o
   2  11   9        813.81        808.23        28.73 o
   3  11   9        335.92        383.66        15.78 o
   4  11   9        327.81        286.86        15.00 o
   5  11   9         19.13         21.39         5.72 o
   6  11   9        177.92        159.98        10.15 o
   7  11   9          0.19         -5.71         6.12 o
   8  11   9          3.89         -4.88         8.16 o
   9  11   9         65.71         62.25         9.37 o
  10  11   9          2.84          8.79         9.54 o
  11  11   9          1.34          5.01        13.82 o
 -11  12   9          2.90          9.17        12.13 o
 -10  12   9         12.31         13.96         9.92 o
  -9  12   9         54.36         37.63         8.98 o
  -8  12   9          0.85         -6.18         7.50 o
  -7  12   9        169.80        138.64         9.63 o
  -6  12   9        156.19        137.31        10.27 o
  -5  12   9          1.45         -4.30         5.38 o
  -4  12   9        569.21        652.48        23.55 o
  -3  12   9        551.76        551.45        20.53 o
  -2  12   9        631.42        668.79        24.24 o
  -1  12   9       1861.58       1895.77        61.20 o
   0  12   9       1107.10       1201.78        51.40 o
   1  12   9        209.91        195.10         9.83 o
   2  12   9          4.46         10.05         5.02 o
   3  12   9       1464.84       1410.84        52.29 o
   4  12   9         31.14         29.42         5.93 o
   5  12   9         10.66          2.08         5.79 o
   6  12   9        104.28        104.66         9.03 o
   7  12   9          1.98          5.72         7.17 o
   8  12   9         23.87         29.79         8.30 o
   9  12   9        115.00        114.10        11.79 o
  10  12   9          0.87          2.56        10.42 o
 -11  13   9         31.90         39.67        39.67 o
 -10  13   9          0.02         -9.51        10.37 o
  -9  13   9          3.17          9.48         9.40 o
  -8  13   9         15.09         22.95         8.49 o
  -7  13   9          2.53         -5.86         7.25 o
  -6  13   9          7.91          4.43         6.04 o
  -5  13   9        399.68        369.59        15.26 o
  -4  13   9        295.82        293.65        12.58 o
  -3  13   9          0.02          4.09         5.26 o
  -2  13   9       1058.48       1071.63        37.49 o
  -1  13   9          0.49         -1.66         4.62 o
   0  13   9         32.22         30.74         6.86 o
   1  13   9        599.06        543.48        28.88 o
   2  13   9         25.14         13.75         5.90 o
   3  13   9        268.73        221.63        11.24 o
   4  13   9          6.63          9.67         6.26 o
   5  13   9          1.28         -4.27         6.26 o
   6  13   9          1.48         11.56         7.08 o
   7  13   9        117.52        129.62        10.98 o
   8  13   9         54.51         62.42        13.49 o
   9  13   9         69.32         66.39        11.26 o
  10  13   9          9.81         34.17        20.87 o
 -10  14   9          3.04         14.25        11.86 o
  -9  14   9         30.85         26.12        10.09 o
  -8  14   9          7.59          7.59         9.36 o
  -7  14   9         15.92         23.71         8.41 o
  -6  14   9         62.12         48.97         7.47 o
  -5  14   9        241.90        207.31        10.56 o
  -4  14   9          7.29          7.70         5.78 o
  -3  14   9        211.16        170.65         9.15 o
  -2  14   9         12.92         19.45         5.67 o
  -1  14   9        169.77        182.00        15.04 o
   0  14   9         95.40        106.13        10.03 o
   1  14   9          6.55          1.63         6.73 o
   2  14   9         12.88          9.39         6.78 o
   3  14   9         31.72         23.12         7.31 o
   4  14   9         24.39         25.23         7.16 o
   5  14   9         43.92         34.24         7.27 o
   6  14   9         24.16         31.37         8.34 o
   7  14   9        352.03        440.32        30.87 o
   8  14   9        268.27        336.84        21.61 o
   9  14   9        330.74        374.62        27.28 o
  -9  15   9         27.70         24.73        11.04 o
  -8  15   9         24.35         17.98        10.42 o
  -7  15   9         73.13         55.89         9.77 o
  -6  15   9         20.42          6.00         7.64 o
  -5  15   9         18.45         19.52         7.01 o
  -4  15   9          7.98          5.51         6.19 o
  -3  15   9          4.99          7.29         6.49 o
  -2  15   9         82.69         63.03         7.29 o
  -1  15   9         18.59         19.10         5.20 o
   0  15   9        222.53        189.81        14.91 o
   1  15   9         27.54         32.95         8.04 o
   2  15   9          2.87          0.28         7.43 o
   3  15   9        128.30        138.51        10.75 o
   4  15   9          8.51          6.11         8.19 o
   5  15   9        163.47        150.77        10.89 o
   6  15   9         14.97          9.79         8.63 o
   7  15   9         29.12         42.00        10.25 o
   8  15   9          0.23         -1.76        11.74 o
  -8  16   9         16.96          9.99        11.51 o
  -7  16   9         12.25         11.16         9.75 o
  -6  16   9          7.35          8.81         8.58 o
  -5  16   9         34.92         17.44         8.03 o
  -4  16   9        217.73        235.77        14.45 o
  -3  16   9          3.06          6.77         7.14 o
  -2  16   9          7.71          5.16         6.73 o
  -1  16   9         66.58         66.42         8.60 o
   0  16   9        232.97        256.45        19.29 o
   1  16   9         92.52        102.88        10.29 o
   2  16   9          6.01         -4.94         7.94 o
   3  16   9          1.50         -0.54         8.59 o
   4  16   9         16.71         18.81         9.32 o
   5  16   9         67.39         71.05        11.06 o
   6  16   9          0.93         -3.73        11.31 o
   7  16   9        164.38        224.89        15.89 o
  -7  17   9         65.64        103.22        24.22 o
  -6  17   9          5.56         -3.63        10.68 o
  -5  17   9          5.15          9.37         9.31 o
  -4  17   9         90.83         71.68        10.61 o
  -3  17   9        117.11        125.90        10.54 o
  -2  17   9        194.45        228.42        13.22 o
  -1  17   9         12.20          9.21         9.55 o
   0  17   9         32.57         48.74        10.27 o
   1  17   9         97.96         90.12        11.19 o
   2  17   9          4.30          4.39         9.38 o
   3  17   9         46.62         35.08        10.73 o
   4  17   9         22.45         14.08        11.15 o
   5  17   9          4.00         14.94        11.54 o
   6  17   9          0.01         -9.49        28.05 o
  -6  18   9          8.73        -28.49        28.49 o
  -5  18   9          8.14          9.63        20.13 o
  -4  18   9          9.32         11.35         9.97 o
  -3  18   9          0.70         -0.67         8.71 o
  -2  18   9         23.04         20.11         8.21 o
  -1  18   9         70.23         88.10        12.42 o
   0  18   9         29.19         55.69        11.62 o
   1  18   9         29.89         57.14        12.14 o
   2  18   9        124.56        164.30        14.52 o
   3  18   9        274.59        277.13        18.78 o
   4  18   9          0.99          0.94        12.89 o
   5  18   9          7.07         17.82        24.74 o
  -3  19   9         18.38         25.39        12.30 o
  -2  19   9         55.69         74.67        10.27 o
  -1  19   9         48.47         76.31        14.03 o
   0  19   9         11.35          4.05        12.30 o
   1  19   9         12.51         12.15        13.46 o
   2  19   9         49.97         31.49        20.77 o
 -14   0  10        140.15        128.17        21.67 o
 -13   0  10          3.10         15.71        15.93 o
 -12   0  10        446.34        487.35        41.96 o
 -11   0  10        305.49        317.09        28.97 o
 -10   0  10        148.32         84.62        14.04 o
  -9   0  10        238.96        221.22        24.54 o
  -8   0  10        151.74        183.75        11.22 o
  -7   0  10        563.15        531.25        23.35 o
  -6   0  10        223.57        234.50        10.52 o
  -5   0  10        281.91        254.35        12.53 o
  -4   0  10          9.46          4.04         2.84 o
  -3   0  10        357.20        301.17        12.47 o
  -2   0  10        439.56        426.23        18.54 o
  -1   0  10         73.86         58.85         4.89 o
   0   0  10         90.44         87.11         5.43 o
   1   0  10          2.83          1.61         1.11 o
   2   0  10        445.81        543.28        22.76 o
   3   0  10      10500.18      12150.81       550.34 o
   4   0  10        776.00        744.31        34.25 o
   5   0  10       9693.08      11012.83       498.04 o
   6   0  10         93.56        111.65        11.57 o
   7   0  10          3.23         -0.54         5.50 o
   8   0  10          3.96         -1.15         7.71 o
   9   0  10         65.44         37.86        10.43 o
  10   0  10          0.78         -3.63        10.43 o
  11   0  10        298.82        246.06        24.03 o
  12   0  10        458.17        463.74        40.74 o
  13   0  10         66.94         73.47        19.78 o
 -14   1  10         10.15         21.59        12.99 o
 -13   1  10         45.47         49.15        13.20 o
 -12   1  10          9.24         11.80         9.76 o
 -11   1  10        207.73        184.16        14.47 o
 -10   1  10         87.72        110.61         9.64 o
  -9   1  10        138.70        136.79         9.19 o
  -8   1  10        158.83        172.14         8.12 o
  -7   1  10        677.20        629.03        18.39 o
  -6   1  10        247.34        261.55         8.57 o
  -5   1  10        158.18        172.19         9.19 o
  -4   1  10         25.62         21.69         2.26 o
  -3   1  10        204.00        221.51         6.49 o
  -2   1  10        681.21        582.12        17.47 o
  -1   1  10       7285.35       7494.26       219.27 o
   0   1  10       1412.65       1503.99        40.96 o
   1   1  10         77.28         65.03         3.44 o
   2   1  10       3044.00       3235.52        87.89 o
   3   1  10        697.06        763.56        23.54 o
   4   1  10        130.48        156.78         7.46 o
   5   1  10        621.31        630.68        21.90 o
   6   1  10         25.34         20.04         3.46 o
   7   1  10         31.31         14.49         5.93 o
   8   1  10        241.47        173.63        14.52 o
   9   1  10       1009.71       1002.74        53.24 o
  10   1  10        149.82        149.09        11.96 o
  11   1  10        318.28        336.20        21.88 o
  12   1  10          3.83          4.41        10.24 o
  13   1  10          4.83         -4.66        12.61 o
 -14   2  10          0.88         -7.61        12.37 o
 -13   2  10        189.44        125.35        13.83 o
 -12   2  10         22.84         11.97         9.92 o
 -11   2  10       1088.20       1088.22        57.97 o
 -10   2  10          0.35          4.50         7.03 o
  -9   2  10         18.10         17.56         6.37 o
  -8   2  10         22.48         16.02         5.04 o
  -7   2  10        348.77        353.23        10.63 o
  -6   2  10          1.38          0.71         2.41 o
  -5   2  10        479.89        535.96        15.21 o
  -4   2  10        882.28        922.18        26.35 o
  -3   2  10        199.93        177.49         6.09 o
  -2   2  10        223.78        234.60         7.54 o
  -1   2  10         31.99         41.09         2.06 o
   0   2  10        103.13        121.81         4.93 o
   1   2  10        397.90        375.21        11.90 o
   2   2  10         84.07        104.18         3.97 o
   3   2  10       2362.22       2279.85        61.94 o
   4   2  10       1203.95       1266.07        37.59 o
   5   2  10        364.50        350.08        11.21 o
   6   2  10          3.30          4.05         2.01 o
   7   2  10        152.65        181.32        10.66 o
   8   2  10        438.09        398.51        20.61 o
   9   2  10          3.30         10.15         8.77 o
  10   2  10        459.72        445.68        25.95 o
  11   2  10         25.34         15.07         9.20 o
  12   2  10          6.86         17.00        11.70 o
  13   2  10        222.46        250.78        20.07 o
 -14   3  10         49.23         57.89        14.13 o
 -13   3  10          1.69          2.44        11.25 o
 -12   3  10         49.15         65.86        16.42 o
 -11   3  10         38.37         49.07         8.45 o
 -10   3  10        330.85        323.73        16.51 o
  -9   3  10        163.54        170.25        10.52 o
  -8   3  10          2.51          4.21         4.80 o
  -7   3  10       1111.77       1183.31        38.84 o
  -6   3  10        424.46        425.31        12.48 o
  -5   3  10       1084.93       1048.66        30.03 o
  -4   3  10         23.57         34.91         2.89 o
  -3   3  10        210.32        215.86         8.42 o
  -2   3  10       1528.83       1664.55        49.13 o
  -1   3  10       2398.23       2695.59        73.37 o
   0   3  10        889.27        971.61        30.16 o
   1   3  10         76.93         65.79         3.70 o
   2   3  10       1953.36       2052.47        66.00 o
   3   3  10       1023.16       1079.25        36.99 o
   4   3  10          1.91          1.44         2.44 o
   5   3  10         50.14         39.75         2.87 o
   6   3  10        157.63        145.60         6.26 o
   7   3  10         52.53         52.57         6.69 o
   8   3  10        770.74        779.77        33.65 o
   9   3  10        370.51        381.96        18.18 o
  10   3  10         81.97         41.15         8.22 o
  11   3  10         25.34         10.92         8.48 o
  12   3  10         86.98        118.05        13.73 o
  13   3  10        165.50        193.13        19.67 o
 -14   4  10        199.54        218.46        28.59 o
 -13   4  10        122.36        102.14        21.66 o
 -12   4  10          1.45          4.67         9.44 o
 -11   4  10        229.38        220.62        14.37 o
 -10   4  10          9.05         11.32         7.26 o
  -9   4  10         54.77         54.59         6.79 o
  -8   4  10        627.30        636.88        28.80 o
  -7   4  10        198.80        195.89        11.84 o
  -6   4  10        204.85        234.71         8.63 o
  -5   4  10        899.83        889.46        26.60 o
  -4   4  10        160.81        147.23         7.20 o
  -3   4  10       1656.12       1651.50        48.76 o
  -2   4  10        732.61        780.03        24.44 o
  -1   4  10       4831.48       5442.10       147.20 o
   0   4  10        217.70        234.52         7.11 o
   1   4  10        180.06        202.53         7.00 o
   2   4  10        267.36        233.98         8.85 o
   3   4  10       1718.20       1946.49        74.88 o
   4   4  10       1974.47       2075.80        74.86 o
   5   4  10         10.44         15.05         2.68 o
   6   4  10        335.69        341.92        11.99 o
   7   4  10         46.20         43.77         5.30 o
   8   4  10        227.31        238.95        12.50 o
   9   4  10        175.46        168.01         9.85 o
  10   4  10        593.57        648.60        29.48 o
  11   4  10         69.46         74.12        13.27 o
  12   4  10        224.89        267.30        22.78 o
  13   4  10         16.94         -8.62        25.87 o
 -14   5  10         13.46         -5.17        25.87 o
 -13   5  10         10.00         12.89        11.04 o
 -12   5  10          1.98         -5.67         8.85 o
 -11   5  10        456.08        461.80        22.48 o
 -10   5  10        274.03        316.61        16.65 o
  -9   5  10        907.28        939.50        37.34 o
  -8   5  10       1093.65       1058.35        41.81 o
  -7   5  10        158.87        169.56         8.00 o
  -6   5  10        103.41         85.10         4.90 o
  -5   5  10        259.85        233.33        10.72 o
  -4   5  10       1916.16       2140.33        62.95 o
  -3   5  10        125.08        125.81         6.54 o
  -2   5  10         26.73         17.29         3.69 o
  -1   5  10         49.21         57.26         3.26 o
   0   5  10         95.50        107.66         4.33 o
   1   5  10        271.23        269.82         8.22 o
   2   5  10        623.00        636.58        20.94 o
   3   5  10        414.95        440.25        18.15 o
   4   5  10        630.79        667.74        26.63 o
   5   5  10        254.55        266.09        11.99 o
   6   5  10        814.71        794.91        26.44 o
   7   5  10       1921.72       1893.82        79.69 o
   8   5  10        624.74        622.23        27.30 o
   9   5  10         60.92         45.13         5.89 o
  10   5  10         71.40         69.12         6.89 o
  11   5  10         49.43         54.96         9.39 o
  12   5  10         60.89         50.69         7.58 o
  13   5  10        157.93        167.32        34.50 o
 -14   6  10          6.65          1.72        44.85 o
 -13   6  10         57.76         74.22        12.90 o
 -12   6  10         29.09         30.50         9.68 o
 -11   6  10         38.78         37.53         8.95 o
 -10   6  10        217.71        204.47        12.81 o
  -9   6  10        666.18        732.62        30.26 o
  -8   6  10          0.67         -1.70         6.04 o
  -7   6  10        156.25        147.76        10.54 o
  -6   6  10        110.53        118.22         6.37 o
  -5   6  10          4.41          8.62         3.59 o
  -4   6  10        559.49        522.76        16.87 o
  -3   6  10          1.91          4.36         2.66 o
  -2   6  10         21.85          9.85         2.17 o
  -1   6  10        524.74        534.03        15.24 o
   0   6  10       4850.22       5069.44       148.68 o
   1   6  10        670.88        714.12        19.88 o
   2   6  10       1650.78       1628.33        47.88 o
   3   6  10         19.70          9.42         3.25 o
   4   6  10        269.96        246.33        10.31 o
   5   6  10        227.44        232.93        10.36 o
   6   6  10        551.61        529.18        19.57 o
   7   6  10        496.58        510.58        20.38 o
   8   6  10         11.99          8.08         5.40 o
   9   6  10        801.08        821.09        33.21 o
  10   6  10         16.90          2.26         5.86 o
  11   6  10        133.42        181.77        11.29 o
  12   6  10        147.08        177.10        12.68 o
 -13   7  10         41.54         35.00        12.44 o
 -12   7  10         34.00         39.34         9.82 o
 -11   7  10         40.08         37.62        10.01 o
 -10   7  10         46.45         30.43         8.12 o
  -9   7  10        317.87        308.43        16.23 o
  -8   7  10        635.21        648.36        29.08 o
  -7   7  10        614.95        668.36        25.60 o
  -6   7  10        444.17        412.69        15.56 o
  -5   7  10         92.51         62.74         4.68 o
  -4   7  10        154.15        168.83         7.04 o
  -3   7  10         50.56         40.41         3.48 o
  -2   7  10         80.23         79.08         5.56 o
  -1   7  10        749.84        800.65        23.10 o
   0   7  10        418.40        402.59        12.51 o
   1   7  10        927.73        887.87        24.69 o
   2   7  10         85.52         85.58         5.14 o
   3   7  10        915.39        871.91        27.32 o
   4   7  10       1836.05       1832.67        59.29 o
   5   7  10       2283.27       2291.80        78.71 o
   6   7  10       1706.13       1652.98        56.85 o
   7   7  10        117.06        125.66         7.37 o
   8   7  10          1.10          3.44         4.60 o
   9   7  10        366.61        357.62        16.74 o
  10   7  10          0.14          4.79         6.15 o
  11   7  10         48.89         43.11         9.27 o
  12   7  10         49.31         40.15         9.42 o
 -13   8  10         27.19         13.33        24.22 o
 -12   8  10         55.19         57.43        12.20 o
 -11   8  10          3.21          5.91         9.13 o
 -10   8  10         24.61         21.74         8.18 o
  -9   8  10         90.14         82.30        12.14 o
  -8   8  10        399.47        419.43        20.35 o
  -7   8  10          0.13         -5.03         5.03 o
  -6   8  10         19.43         15.22         4.71 o
  -5   8  10        874.49        864.57        30.40 o
  -4   8  10         80.61         90.96         5.32 o
  -3   8  10          6.22          1.93         3.25 o
  -2   8  10        442.84        446.26        14.74 o
  -1   8  10        328.20        310.89        10.28 o
   0   8  10         38.86         64.50         4.89 o
   1   8  10       1497.23       1412.64        45.66 o
   2   8  10          2.58          4.20         2.65 o
   3   8  10         32.74         35.32         3.09 o
   4   8  10       1925.75       1986.60        63.93 o
   5   8  10          0.16         -3.65         3.65 o
   6   8  10        169.92        121.09         6.73 o
   7   8  10        344.08        309.19        14.58 o
   8   8  10        481.90        461.34        20.52 o
   9   8  10          1.67         -1.51         5.56 o
  10   8  10        176.26        186.28        11.43 o
  11   8  10         48.61         60.44         9.01 o
  12   8  10         46.54         44.45        10.24 o
 -13   9  10         26.02         29.32        41.40 o
 -12   9  10         40.82         29.05        11.78 o
 -11   9  10         56.33         48.98        10.96 o
 -10   9  10          0.05         -6.04         8.02 o
  -9   9  10       1130.74       1142.20        49.40 o
  -8   9  10        110.81         92.25         8.79 o
  -7   9  10        298.89        300.58        13.28 o
  -6   9  10        137.55        140.74         7.61 o
  -5   9  10       1265.70       1324.67        45.99 o
  -4   9  10         71.11         78.19         6.32 o
  -3   9  10         27.48         26.75         3.96 o
  -2   9  10         15.14          5.73         4.22 o
  -1   9  10        780.28        743.20        22.80 o
   0   9  10        594.40        533.37        16.59 o
   1   9  10        176.11        152.60         6.80 o
   2   9  10          0.52          2.38         3.21 o
   3   9  10         26.13         29.06         5.61 o
   4   9  10        137.01        159.88         8.09 o
   5   9  10        124.29        153.46         8.45 o
   6   9  10        585.14        576.77        21.55 o
   7   9  10        775.97        768.10        29.22 o
   8   9  10        289.52        271.51        16.54 o
   9   9  10        156.68        157.83        10.28 o
  10   9  10         81.76         71.50        11.30 o
  11   9  10         26.97         -6.56         8.46 o
 -12  10  10          8.61         13.19        12.03 o
 -11  10  10          2.49         15.31        10.54 o
 -10  10  10        227.52        229.62        17.77 o
  -9  10  10         60.87         52.96         8.65 o
  -8  10  10         34.97         23.38         7.65 o
  -7  10  10         34.21         31.78         6.24 o
  -6  10  10          5.64          8.55         5.46 o
  -5  10  10        127.78        119.57         7.27 o
  -4  10  10        154.04        167.64         8.17 o
  -3  10  10        168.71        141.34         7.26 o
  -2  10  10          0.92         -2.10         3.60 o
  -1  10  10          0.95          0.66         2.76 o
   0  10  10        381.92        347.41        15.49 o
   1  10  10       1158.99       1174.95        38.56 o
   2  10  10       1774.77       1696.57        54.98 o
   3  10  10        652.17        641.65        23.16 o
   4  10  10          6.82         11.68         4.31 o
   5  10  10        413.03        421.55        17.35 o
   6  10  10         56.52         66.37        10.43 o
   7  10  10          0.37          5.49         5.76 o
   8  10  10          7.05          6.42         6.60 o
   9  10  10         30.55         25.18         7.52 o
  10  10  10          9.44          6.69         8.85 o
  11  10  10          5.95          8.11         9.96 o
 -12  11  10          8.78         10.38        20.92 o
 -11  11  10          9.83         12.79        11.90 o
 -10  11  10          0.15         -7.53         9.38 o
  -9  11  10          1.03          6.27         8.14 o
  -8  11  10         44.35         32.15         7.98 o
  -7  11  10          0.06          3.06         6.80 o
  -6  11  10         74.25         60.41         6.38 o
  -5  11  10        695.95        618.39        22.85 o
  -4  11  10        490.82        452.29        17.39 o
  -3  11  10        274.67        262.21        11.20 o
  -2  11  10         70.03         79.34         6.78 o
  -1  11  10         52.35         48.04         4.47 o
   0  11  10        790.65        805.05        34.11 o
   1  11  10        296.78        304.96        13.26 o
   2  11  10        644.91        623.42        22.79 o
   3  11  10        239.88        210.86        10.43 o
   4  11  10        409.60        454.05        18.36 o
   5  11  10         26.81         13.48         5.74 o
   6  11  10          1.20          2.78         5.99 o
   7  11  10          5.71          5.56         6.32 o
   8  11  10          0.44         10.28         8.37 o
   9  11  10          0.39         -3.81         8.13 o
  10  11  10        259.37        296.65        18.92 o
  11  11  10        110.62        114.81        29.84 o
 -11  12  10         72.23         69.73        12.24 o
 -10  12  10         15.51         11.81        10.04 o
  -9  12  10         74.23         89.16        10.47 o
  -8  12  10          0.49         -4.13         8.05 o
  -7  12  10         19.35         14.29         9.13 o
  -6  12  10         33.96         28.85         6.34 o
  -5  12  10        343.46        349.94        17.83 o
  -4  12  10          0.67         -5.05         5.05 o
  -3  12  10        816.28        857.81        30.39 o
  -2  12  10          2.33          0.94         4.91 o
  -1  12  10         38.66         41.22         5.06 o
   0  12  10         25.92         16.86         5.60 o
   1  12  10        676.76        593.96        23.29 o
   2  12  10        782.34        855.30        32.00 o
   3  12  10        610.84        566.15        22.38 o
   4  12  10        104.84         80.77        10.51 o
   5  12  10         20.26         11.70         5.83 o
   6  12  10         32.76         37.84         7.70 o
   7  12  10         54.69         55.12         8.19 o
   8  12  10         28.98         29.81         8.42 o
   9  12  10          0.81         -5.52         9.40 o
  10  12  10          6.47          3.66        10.57 o
 -10  13  10          4.78         27.22        10.82 o
  -9  13  10          0.98         -0.81         9.23 o
  -8  13  10        148.30        113.50        11.13 o
  -7  13  10         14.55         10.25         7.48 o
  -6  13  10        302.90        296.47        13.23 o
  -5  13  10          8.90          7.31         5.86 o
  -4  13  10        388.38        415.63        19.72 o
  -3  13  10         40.50         51.04         5.84 o
  -2  13  10        349.81        332.71        15.58 o
  -1  13  10         21.06         19.58         4.76 o
   0  13  10        344.36        317.93        19.80 o
   1  13  10         50.86         45.94         6.79 o
   2  13  10         30.14         15.08         5.89 o
   3  13  10        543.65        494.58        21.63 o
   4  13  10          1.51          2.19         6.04 o
   5  13  10        267.93        247.05        12.47 o
   6  13  10        319.71        293.01        15.45 o
   7  13  10         42.14         82.30        11.11 o
   8  13  10         22.90         13.63         9.40 o
   9  13  10         13.37         35.27        10.85 o
  10  13  10          6.61         -3.45        37.95 o
 -10  14  10          7.16         12.49        16.79 o
  -9  14  10        432.68        474.79        25.02 o
  -8  14  10        138.97        131.47        12.09 o
  -7  14  10         82.53         76.46         9.39 o
  -6  14  10         73.67         73.59         7.81 o
  -5  14  10          0.94         -1.62         6.16 o
  -4  14  10         30.78         17.10         6.45 o
  -3  14  10        445.81        428.76        19.52 o
  -2  14  10         99.75         97.24         8.51 o
  -1  14  10        271.90        270.12        13.51 o
   0  14  10         30.82         39.70         7.98 o
   1  14  10         95.06        105.44        10.70 o
   2  14  10         48.09         31.78         6.88 o
   3  14  10        275.20        286.91        15.32 o
   4  14  10          0.37          8.68         6.76 o
   5  14  10         33.91         35.27         7.75 o
   6  14  10        139.25        175.02        11.54 o
   7  14  10        155.82        186.15        15.18 o
   8  14  10         24.63         23.02        15.12 o
   9  14  10          2.65         20.27        17.18 o
  -9  15  10         30.91         22.88        18.60 o
  -8  15  10        169.93        183.32        15.16 o
  -7  15  10         73.95         69.90        12.84 o
  -6  15  10        277.02        284.34        18.29 o
  -5  15  10        109.94         76.68         8.56 o
  -4  15  10          8.29         20.03         7.30 o
  -3  15  10          8.64          3.47         6.46 o
  -2  15  10         35.35         33.20         6.55 o
  -1  15  10        239.11        228.63        14.32 o
   0  15  10          0.01         -0.21         7.52 o
   1  15  10         11.20         13.54         8.05 o
   2  15  10        273.03        287.12        24.30 o
   3  15  10         76.74         86.46        17.36 o
   4  15  10          0.01         -0.37         8.22 o
   5  15  10          0.02          3.20         7.85 o
   6  15  10          0.57          7.66         9.18 o
   7  15  10          0.00         -8.37         9.17 o
   8  15  10         42.16         44.62        12.99 o
  -8  16  10         17.09          6.64        23.04 o
  -7  16  10         24.16          5.32        10.69 o
  -6  16  10          4.30         -9.55         9.73 o
  -5  16  10          8.99          6.07         8.55 o
  -4  16  10         29.34         20.17         7.86 o
  -3  16  10         21.57         31.77         7.70 o
  -2  16  10         17.60         13.40         6.30 o
  -1  16  10        160.05        170.44        12.79 o
   0  16  10          1.02         -3.68         8.84 o
   1  16  10         36.90         42.95         9.82 o
   2  16  10          0.35          5.37         8.61 o
   3  16  10         56.07         74.17        10.53 o
   4  16  10          3.14          3.10        10.02 o
   5  16  10          4.77         -6.95        10.05 o
   6  16  10          4.56         -5.17        10.24 o
   7  16  10         22.69         34.14        19.72 o
  -7  17  10         93.97        112.96        24.22 o
  -6  17  10         73.17         87.43        13.03 o
  -5  17  10        104.06         99.28        14.24 o
  -4  17  10         40.57         34.99         8.95 o
  -3  17  10        119.42        109.98        10.06 o
  -2  17  10         83.05        111.07         9.58 o
  -1  17  10         29.70         26.45        10.49 o
   0  17  10          2.60          3.71         9.75 o
   1  17  10         27.81         28.29        10.67 o
   2  17  10         18.99         14.23        10.39 o
   3  17  10          2.66          7.67        10.49 o
   4  17  10          5.82          9.79        10.83 o
   5  17  10          4.48         -8.56        11.36 o
   6  17  10          9.07         13.80        26.50 o
  -5  18  10         16.61          3.15        21.78 o
  -4  18  10          0.00         -1.49         9.60 o
  -3  18  10         97.32        122.02        11.04 o
  -2  18  10         58.65         60.97         7.99 o
  -1  18  10        172.70        217.13        16.24 o
   0  18  10          0.01         -6.56        11.35 o
   1  18  10          2.17         -3.67        11.50 o
   2  18  10         57.35         56.62        13.71 o
   3  18  10          0.00         -0.05        11.92 o
   4  18  10         58.77         48.96        23.18 o
  -2  19  10         51.97         31.05        27.60 o
  -1  19  10        118.53        152.59        18.74 o
   0  19  10         22.26         36.49        16.43 o
   1  19  10        247.05        219.07        37.95 o
 -14   1  11        136.53        154.74        17.28 o
 -13   1  11        137.19        159.05        20.91 o
 -12   1  11          0.33          3.79        10.15 o
 -11   1  11         94.05        113.21        15.00 o
 -10   1  11         23.48         11.60         8.54 o
  -9   1  11          2.19          5.36         6.68 o
  -8   1  11         83.76         57.96         7.94 o
  -7   1  11         68.04         57.76         4.04 o
  -6   1  11          9.26         17.66         2.66 o
  -5   1  11         22.33         23.62         2.98 o
  -4   1  11        429.58        436.23        12.41 o
  -3   1  11        782.50        840.64        23.18 o
  -2   1  11         70.55         75.76         3.42 o
  -1   1  11         29.84         23.91         2.14 o
   0   1  11         90.17         85.85         3.06 o
   1   1  11       1086.37       1201.69        35.48 o
   2   1  11        285.41        259.14         7.59 o
   3   1  11        530.55        585.33        17.59 o
   4   1  11       1227.02       1287.71        41.67 o
   5   1  11          1.24          0.10         2.68 o
   6   1  11         46.34         61.28         5.02 o
   7   1  11          3.89          4.11         4.84 o
   8   1  11        705.96        642.07        34.47 o
   9   1  11        223.94        187.95        13.33 o
  10   1  11        202.72        199.78        14.50 o
  11   1  11         83.19         85.93        10.66 o
  12   1  11         14.97         -1.75        10.85 o
  13   1  11         46.02         50.02        17.08 o
 -14   2  11         14.98          3.12        13.40 o
 -13   2  11          8.81         13.91        11.70 o
 -12   2  11          8.98          1.87        10.34 o
 -11   2  11        170.33        135.49        17.20 o
 -10   2  11          6.32         -3.95         7.68 o
  -9   2  11         44.99         37.63         6.26 o
  -8   2  11        136.49        148.42        13.28 o
  -7   2  11        144.57        157.11         9.07 o
  -6   2  11         35.36         40.31         3.46 o
  -5   2  11        472.31        488.58        13.89 o
  -4   2  11          9.48          3.38         1.96 o
  -3   2  11       1529.51       1618.46        47.55 o
  -2   2  11       5483.98       5909.67       166.16 o
  -1   2  11       8085.32       8785.99       246.94 o
   0   2  11         93.45         66.19         4.12 o
   1   2  11        471.59        451.28        13.60 o
   2   2  11        137.45        158.05         5.34 o
   3   2  11       2869.97       3234.65        91.16 o
   4   2  11        137.95        119.17         5.11 o
   5   2  11        119.04        158.19         6.10 o
   6   2  11        396.17        398.62        18.82 o
   7   2  11         11.67         14.30         4.82 o
   8   2  11          0.23         -3.35         6.72 o
   9   2  11        371.92        352.73        20.57 o
  10   2  11         36.96         32.29         7.88 o
  11   2  11        318.87        305.43        21.91 o
  12   2  11         32.63         35.44        11.25 o
  13   2  11        298.27        307.05        43.12 o
 -14   3  11         42.80         37.72        20.63 o
 -13   3  11          2.56         -5.23        12.23 o
 -12   3  11         36.72          7.98        10.28 o
 -11   3  11        156.40        202.84        14.33 o
 -10   3  11       1203.07       1202.37        56.92 o
  -9   3  11         55.48         43.43         6.51 o
  -8   3  11        191.50        192.74         9.85 o
  -7   3  11         20.87         22.20         3.76 o
  -6   3  11         82.80         91.01         4.84 o
  -5   3  11        234.33        196.91        10.88 o
  -4   3  11        201.78        221.28         7.62 o
  -3   3  11       1955.93       2086.71        61.41 o
  -2   3  11       1521.40       1782.05        52.41 o
  -1   3  11        303.97        338.84         9.77 o
   0   3  11       1263.56       1158.04        35.70 o
   1   3  11        185.76        184.47         6.75 o
   2   3  11          0.45          1.40         1.23 o
   3   3  11        882.39        776.35        25.58 o
   4   3  11         86.44         95.51         4.79 o
   5   3  11        559.40        553.96        17.28 o
   6   3  11        278.78        267.30        11.36 o
   7   3  11         21.49         28.17         5.53 o
   8   3  11        111.05        118.72         8.23 o
   9   3  11        129.47        144.17        11.37 o
  10   3  11         80.92         71.45        18.39 o
  11   3  11        103.71        123.14        12.48 o
  12   3  11         37.45         33.20        10.91 o
  13   3  11        200.71        305.32        46.57 o
 -14   4  11          8.35         12.07        25.87 o
 -13   4  11          8.99         -1.88        12.07 o
 -12   4  11        187.58        168.62        14.21 o
 -11   4  11          0.39         -1.95         9.08 o
 -10   4  11          0.18          0.84         7.35 o
  -9   4  11        360.27        394.34        17.58 o
  -8   4  11        210.12        204.65        10.56 o
  -7   4  11        462.02        413.02        14.96 o
  -6   4  11        870.81        806.02        25.24 o
  -5   4  11       1478.58       1452.37        44.73 o
  -4   4  11        910.99        966.31        28.84 o
  -3   4  11        199.64        162.91         5.91 o
  -2   4  11        241.83        219.61         7.28 o
  -1   4  11        379.15        353.94        10.12 o
   0   4  11          8.62          4.95         1.72 o
   1   4  11       2228.04       2405.84        77.29 o
   2   4  11       1151.49       1107.10        37.88 o
   3   4  11         11.03         12.60         3.55 o
   4   4  11          7.76         14.63         3.62 o
   5   4  11         30.36         16.64         4.60 o
   6   4  11        276.95        266.46         9.89 o
   7   4  11        947.12        977.71        41.06 o
   8   4  11        147.66        162.43         9.26 o
   9   4  11        523.14        472.90        21.70 o
  10   4  11        157.54        178.73        11.02 o
  11   4  11          0.88         18.83         9.36 o
  12   4  11         51.60         70.52        15.50 o
 -13   5  11         21.90         11.02        12.75 o
 -12   5  11        151.66        157.99        13.80 o
 -11   5  11        154.81        160.49        13.18 o
 -10   5  11        455.79        489.72        23.77 o
  -9   5  11         66.87         64.21         7.50 o
  -8   5  11        589.76        637.44        30.97 o
  -7   5  11       1979.76       2229.64        80.65 o
  -6   5  11       1321.16       1263.80        41.23 o
  -5   5  11        952.29        968.40        30.30 o
  -4   5  11        302.58        279.40         9.85 o
  -3   5  11         23.08         32.21         3.07 o
  -2   5  11        527.35        563.37        17.05 o
  -1   5  11       1789.38       1955.79        53.38 o
   0   5  11         21.03         26.91         2.17 o
   1   5  11        850.90        838.85        24.93 o
   2   5  11       3702.26       4007.18       117.31 o
   3   5  11        779.28        736.37        27.44 o
   4   5  11        128.79        150.14         7.71 o
   5   5  11        112.94        122.30         6.99 o
   6   5  11       1847.27       1800.74        58.53 o
   7   5  11         33.87         43.40         4.71 o
   8   5  11        428.14        422.73        19.73 o
   9   5  11        105.59        110.67         8.12 o
  10   5  11        198.70        186.78        14.14 o
  11   5  11          0.11         -0.11         6.28 o
  12   5  11          0.45          1.88        10.66 o
 -13   6  11          5.02          2.56        11.46 o
 -12   6  11          7.29          9.63        10.24 o
 -11   6  11          0.69         -9.63         9.63 o
 -10   6  11          6.82         -4.82         7.86 o
  -9   6  11         33.35         38.35         7.76 o
  -8   6  11        496.01        518.24        24.14 o
  -7   6  11        141.91        130.64         7.86 o
  -6   6  11        112.47        121.05         6.65 o
  -5   6  11        732.98        776.14        25.85 o
  -4   6  11        922.17        947.56        29.64 o
  -3   6  11       1469.89       1554.52        47.99 o
  -2   6  11          9.85          8.44         2.30 o
  -1   6  11        490.47        485.87        14.48 o
   0   6  11        831.21        886.39        26.22 o
   1   6  11        624.58        633.98        19.12 o
   2   6  11        954.23        926.82        28.83 o
   3   6  11         16.22         22.98         3.83 o
   4   6  11        708.05        718.01        26.51 o
   5   6  11         15.56         13.86         4.52 o
   6   6  11        172.14        148.54         6.75 o
   7   6  11        281.40        281.14        12.15 o
   8   6  11         30.58         32.07         5.27 o
   9   6  11        145.74        111.81         7.89 o
  10   6  11         46.73         35.97         6.52 o
  11   6  11         49.57         34.60         7.46 o
  12   6  11         66.34         73.47         8.69 o
 -13   7  11         34.05         44.55        14.48 o
 -12   7  11          6.19         15.72        11.72 o
 -11   7  11        272.73        311.32        21.00 o
 -10   7  11        309.89        332.79        17.39 o
  -9   7  11        484.23        508.41        30.53 o
  -8   7  11        459.52        472.26        21.90 o
  -7   7  11         35.59         27.32         5.63 o
  -6   7  11        116.85        117.97         8.55 o
  -5   7  11        334.91        337.82        12.51 o
  -4   7  11        134.86        157.52         6.90 o
  -3   7  11        849.83        916.53        28.79 o
  -2   7  11        321.59        380.70        12.04 o
  -1   7  11       1742.84       1935.23        57.35 o
   0   7  11         24.96         16.50         2.79 o
   1   7  11         24.10         27.45         3.02 o
   2   7  11        428.64        435.43        14.04 o
   3   7  11         87.95         68.64         3.71 o
   4   7  11          6.41         10.90         4.38 o
   5   7  11       2715.38       2825.14       102.61 o
   6   7  11        491.83        474.92        17.43 o
   7   7  11          7.97          9.51         4.60 o
   8   7  11        200.62        203.01        10.83 o
   9   7  11          2.93          2.35         5.41 o
  10   7  11         21.37         23.18         6.79 o
  11   7  11         25.31         29.12         9.71 o
  12   7  11          9.03         -1.21         8.99 o
 -13   8  11          0.38         -0.95        29.87 o
 -12   8  11         49.68         41.93        17.18 o
 -11   8  11        180.91        161.11        13.80 o
 -10   8  11         34.95         25.93         8.63 o
  -9   8  11          7.47          0.34         7.40 o
  -8   8  11         95.32        100.86         8.83 o
  -7   8  11         31.26         24.20         5.77 o
  -6   8  11        133.11        128.05         7.78 o
  -5   8  11         14.63         15.44         4.47 o
  -4   8  11        311.39        281.86        10.87 o
  -3   8  11        627.91        619.09        20.88 o
  -2   8  11        187.29        205.74         8.99 o
  -1   8  11        586.38        543.67        17.04 o
   0   8  11        225.52        199.23         8.58 o
   1   8  11        788.41        778.26        25.90 o
   2   8  11        158.19        167.69         7.44 o
   3   8  11        530.60        508.31        17.21 o
   4   8  11        260.54        259.33         9.34 o
   5   8  11        327.90        344.01        15.34 o
   6   8  11        512.55        502.69        18.53 o
   7   8  11          0.25          1.90         5.15 o
   8   8  11        102.04         87.36         8.75 o
   9   8  11         15.16         11.73         6.13 o
  10   8  11         72.35         91.77         8.55 o
  11   8  11          1.62         -0.50         8.22 o
  12   8  11          6.71         22.42        29.32 o
 -12   9  11         31.66         24.38        14.04 o
 -11   9  11         37.43         14.26        11.01 o
 -10   9  11         24.91         29.13         9.04 o
  -9   9  11         11.87         11.15         7.83 o
  -8   9  11        555.16        606.97        33.69 o
  -7   9  11         30.51         24.88         5.99 o
  -6   9  11         60.84         64.99         5.97 o
  -5   9  11         17.12         19.82         4.85 o
  -4   9  11         29.15         32.01         4.67 o
  -3   9  11          7.97          9.06         3.62 o
  -2   9  11        234.76        219.24         9.83 o
  -1   9  11          4.75          5.64         2.47 o
   0   9  11         74.59         73.58         5.31 o
   1   9  11        350.70        284.92        10.90 o
   2   9  11        762.54        691.28        24.39 o
   3   9  11         17.76         15.77         4.19 o
   4   9  11         23.20         16.37         3.96 o
   5   9  11         21.94         16.52         4.59 o
   6   9  11         39.66         54.13         5.48 o
   7   9  11         67.64         58.88         7.80 o
   8   9  11         11.14         17.31         5.74 o
   9   9  11        366.23        380.34        17.97 o
  10   9  11         67.83         61.97         8.68 o
  11   9  11         19.61         21.97         8.96 o
 -12  10  11         30.52         54.42        18.50 o
 -11  10  11        569.39        608.02        33.22 o
 -10  10  11         11.58         11.47         9.19 o
  -9  10  11         59.86         34.39         8.59 o
  -8  10  11         83.98         63.79         8.90 o
  -7  10  11        242.75        278.61        12.94 o
  -6  10  11        136.11        115.24         7.26 o
  -5  10  11         81.51         66.89         6.05 o
  -4  10  11         11.73          2.03         4.60 o
  -3  10  11        652.90        656.88        23.49 o
  -2  10  11        211.35        225.56        11.76 o
  -1  10  11         28.11         20.02         3.62 o
   0  10  11       5132.84       5246.76       201.84 o
   1  10  11       8180.22       8743.11       295.80 o
   2  10  11       1096.43       1137.52        39.47 o
   3  10  11          2.95          1.77         4.09 o
   4  10  11         73.18         78.19         5.78 o
   5  10  11         75.55         71.25         6.11 o
   6  10  11         26.69         28.27         5.95 o
   7  10  11         19.99          9.46         5.83 o
   8  10  11          0.01          5.13         6.12 o
   9  10  11          7.25          9.65         7.13 o
  10  10  11         11.70         12.62         8.55 o
  11  10  11         33.96         31.57        13.46 o
 -12  11  11          6.34         56.92        48.30 o
 -11  11  11         16.89         11.22        12.64 o
 -10  11  11         26.67         49.87        11.19 o
  -9  11  11          0.08         -0.99         8.53 o
  -8  11  11         42.82         33.34         8.33 o
  -7  11  11         34.13         35.56         6.78 o
  -6  11  11         37.65         34.59         6.12 o
  -5  11  11         38.47         48.85         6.46 o
  -4  11  11        218.78        266.94        11.47 o
  -3  11  11         70.43         52.50         5.86 o
  -2  11  11        553.98        559.89        23.29 o
  -1  11  11         63.85         76.52         8.79 o
   0  11  11        348.91        306.24        14.35 o
   1  11  11         15.34          7.51         4.85 o
   2  11  11        334.45        300.89        14.23 o
   3  11  11          2.25         -3.61         4.60 o
   4  11  11         14.17          6.47         4.81 o
   5  11  11         25.75         20.48         5.44 o
   6  11  11         79.20         62.59         7.68 o
   7  11  11          5.42         12.89         6.40 o
   8  11  11         15.28         25.42        10.08 o
   9  11  11         83.52         87.50        10.32 o
  10  11  11        366.44        461.64        26.26 o
 -11  12  11         21.53         39.09        17.67 o
 -10  12  11          0.02          0.35        11.45 o
  -9  12  11        123.75        115.04        11.30 o
  -8  12  11         50.82         43.83         8.86 o
  -7  12  11          3.93          4.42         7.42 o
  -6  12  11         13.08          8.26         6.16 o
  -5  12  11        700.84        639.03        23.79 o
  -4  12  11        205.64        175.15         8.90 o
  -3  12  11        875.30        852.74        32.30 o
  -2  12  11        358.32        361.16        16.35 o
  -1  12  11        683.58        649.53        29.43 o
   0  12  11        759.62        749.74        31.00 o
   1  12  11        677.54        709.60        28.94 o
   2  12  11         21.24         23.89         7.50 o
   3  12  11          2.37          7.39         5.71 o
   4  12  11        494.89        545.45        22.26 o
   5  12  11          0.05         -0.68         5.70 o
   6  12  11          9.95          3.23         6.59 o
   7  12  11          7.86          2.66         7.15 o
   8  12  11          5.75         -0.28         8.35 o
   9  12  11          1.79         -9.57         9.57 o
  10  12  11         36.51         52.44        15.19 o
 -10  13  11         63.07         62.77        13.08 o
  -9  13  11        101.61        108.17        12.97 o
  -8  13  11         69.56         49.14         9.84 o
  -7  13  11          4.94         11.11         7.87 o
  -6  13  11        354.50        308.24        13.89 o
  -5  13  11          0.68         -6.28         6.28 o
  -4  13  11        475.79        462.89        19.34 o
  -3  13  11        137.30        160.13         9.76 o
  -2  13  11         23.34         23.39         6.78 o
  -1  13  11        502.47        515.66        24.61 o
   0  13  11        130.07        121.43         9.47 o
   1  13  11        312.27        326.95        15.55 o
   2  13  11        180.16        154.60        10.16 o
   3  13  11         16.46          9.36         6.80 o
   4  13  11        172.80        145.58         9.96 o
   5  13  11          0.62          7.48         6.69 o
   6  13  11         64.43         73.43        10.23 o
   7  13  11          4.49         -7.79         7.79 o
   8  13  11          1.98          1.11         8.92 o
   9  13  11        186.96        209.35        16.18 o
 -10  14  11          1.21          5.86        29.84 o
  -9  14  11        221.78        225.27        17.45 o
  -8  14  11        192.01        165.89        14.71 o
  -7  14  11        153.64        125.66        14.79 o
  -6  14  11         65.13         52.00         8.17 o
  -5  14  11          0.56         -4.36         7.09 o
  -4  14  11          0.00          0.67         6.61 o
  -3  14  11          1.18          1.97         6.18 o
  -2  14  11          1.66          7.46         6.27 o
  -1  14  11        721.23        749.74        33.77 o
   0  14  11         55.99         29.40         7.54 o
   1  14  11         74.35        108.63        19.02 o
   2  14  11        267.88        231.03        16.95 o
   3  14  11          2.49          2.75         6.62 o
   4  14  11         32.22         35.52         7.47 o
   5  14  11          4.07         10.45         7.53 o
   6  14  11        142.23        202.82        13.86 o
   7  14  11          6.59         15.48         9.12 o
   8  14  11         84.48         92.30        12.03 o
   9  14  11        305.36        282.90        53.47 o
  -9  15  11          0.02         16.21        27.42 o
  -8  15  11         38.67         39.69        12.12 o
  -7  15  11        110.08         92.23        11.36 o
  -6  15  11         54.25         65.84         8.95 o
  -5  15  11         62.78         29.27         8.44 o
  -4  15  11         25.71         21.39         7.40 o
  -3  15  11          1.19          5.61         6.66 o
  -2  15  11        149.51        143.17         9.96 o
  -1  15  11          3.23         12.06         8.66 o
   0  15  11          0.48         -0.71         7.71 o
   1  15  11         52.28         41.96         8.63 o
   2  15  11         72.36         69.58         9.49 o
   3  15  11         11.97         13.77         8.12 o
   4  15  11         66.05         96.52        11.27 o
   5  15  11         98.27        110.91        10.49 o
   6  15  11        130.16        149.60        12.96 o
   7  15  11         16.83         18.34        10.28 o
   8  15  11         33.64         63.82        74.17 o
  -8  16  11        130.50        149.34        32.93 o
  -7  16  11        112.96        147.43        13.73 o
  -6  16  11          4.47         -0.30        10.29 o
  -5  16  11          2.02          8.84         8.59 o
  -4  16  11         40.17         35.03         8.29 o
  -3  16  11        116.05         92.28         9.20 o
  -2  16  11        107.22        113.17         8.93 o
  -1  16  11          2.00         -5.54         9.34 o
   0  16  11         65.19         78.28        10.73 o
   1  16  11         71.38         58.19         9.97 o
   2  16  11          4.04         14.77        10.35 o
   3  16  11         65.95         55.16        10.54 o
   4  16  11         98.61        138.47        13.09 o
   5  16  11        142.30        143.80        12.58 o
   6  16  11         16.11          3.35        10.55 o
   7  16  11        234.08        301.87        60.37 o
  -6  17  11         36.54         52.53        13.60 o
  -5  17  11         40.75         42.84        10.07 o
  -4  17  11         41.39         31.66         9.44 o
  -3  17  11        282.41        350.51        18.10 o
  -2  17  11          0.15         -0.61        10.85 o
  -1  17  11         16.95         13.35        11.57 o
   0  17  11          1.77          9.67        10.26 o
   1  17  11         16.36         21.90        10.63 o
   2  17  11          5.25          4.70        10.37 o
   3  17  11         60.91         63.53        13.07 o
   4  17  11          0.55          5.11        11.48 o
   5  17  11         24.98         39.25        13.40 o
  -5  18  11          4.87          0.00        37.95 o
  -4  18  11         22.06         34.14        10.00 o
  -3  18  11          2.40          7.99         8.67 o
  -2  18  11        150.97        179.92        15.70 o
  -1  18  11        116.96        157.52        14.68 o
   0  18  11          2.58          7.30        12.99 o
   1  18  11         24.89         14.28        11.95 o
   2  18  11          3.02         16.60        12.12 o
   3  18  11          0.02          2.56        17.86 o
   4  18  11         17.20         10.35        41.40 o
 -14   0  12        394.72        435.40        43.71 o
 -13   0  12         80.17         40.01        18.18 o
 -12   0  12         43.28         36.96        16.56 o
 -11   0  12         83.63         52.44        27.60 o
 -10   0  12         84.59        106.33        21.56 o
  -9   0  12        242.87        251.76        37.95 o
  -8   0  12        653.97        643.55        39.81 o
  -7   0  12       1193.43       1194.93        55.37 o
  -6   0  12         12.22          3.42         3.86 o
  -5   0  12          0.10          7.17         3.75 o
  -4   0  12         79.42         69.53         5.06 o
  -3   0  12       2067.07       2121.42        81.78 o
  -2   0  12       1036.65        977.62        41.08 o
  -1   0  12       1256.71       1435.74        59.86 o
   0   0  12       1497.09       1659.43        69.25 o
   1   0  12        447.83        469.50        18.70 o
   2   0  12       1323.60       1293.06        58.93 o
   3   0  12       4661.20       5310.73       219.72 o
   4   0  12          0.26          0.12         3.19 o
   5   0  12        349.10        344.14        22.18 o
   6   0  12         25.26         18.38         5.73 o
   7   0  12         86.00         78.61        18.11 o
   8   0  12         39.11         33.36         9.09 o
   9   0  12         32.24          6.13        12.07 o
  10   0  12        221.37        227.09        23.29 o
  11   0  12        985.00       1104.21        84.71 o
  12   0  12       1316.19       1486.49       110.34 o
 -14   1  12         68.64         70.51        17.80 o
 -13   1  12          0.03          5.31        12.07 o
 -12   1  12         97.32         74.21        12.45 o
 -11   1  12         49.03         40.50        10.34 o
 -10   1  12        212.70        225.44        20.91 o
  -9   1  12         30.58         41.00         7.97 o
  -8   1  12         80.11         64.37         6.26 o
  -7   1  12          0.39          1.38         3.59 o
  -6   1  12       1311.27       1259.73        35.95 o
  -5   1  12        294.64        237.15         8.26 o
  -4   1  12        850.74        899.19        24.43 o
  -3   1  12      15151.22      16990.32       459.80 o
  -2   1  12      11388.23      12078.62       339.35 o
  -1   1  12      19075.60      21135.13       617.97 o
   0   1  12        290.55        260.99         7.65 o
   1   1  12         17.33         21.59         2.17 o
   2   1  12          2.04          5.05         1.47 o
   3   1  12       4314.33       4623.33       141.61 o
   4   1  12        642.11        609.58        22.33 o
   5   1  12        310.00        299.74        14.97 o
   6   1  12        141.04        143.78         8.25 o
   7   1  12        201.84        194.56        12.72 o
   8   1  12          2.14         -0.20         5.82 o
   9   1  12         99.39         82.48        18.83 o
  10   1  12        262.72        247.90        16.67 o
  11   1  12        151.23        170.62        14.54 o
  12   1  12          4.86         14.06        10.95 o
 -14   2  12         22.12         32.77        20.70 o
 -13   2  12          8.99         13.36        16.55 o
 -12   2  12         37.32         38.82        11.35 o
 -11   2  12          4.83          7.92         9.70 o
 -10   2  12        121.96        158.81        13.48 o
  -9   2  12         10.03         13.55         6.79 o
  -8   2  12         19.28         26.68         6.56 o
  -7   2  12       2587.68       2866.22        84.36 o
  -6   2  12         60.76         40.84         3.54 o
  -5   2  12        175.20        183.04         7.77 o
  -4   2  12        358.29        339.10        10.92 o
  -3   2  12       1344.21       1275.01        34.80 o
  -2   2  12       3415.20       3687.28       103.82 o
  -1   2  12          0.41          0.24         1.88 o
   0   2  12       1193.25       1237.48        36.35 o
   1   2  12        133.64        107.16         4.60 o
   2   2  12         97.64         88.82         3.60 o
   3   2  12        303.38        334.47        10.43 o
   4   2  12        703.34        709.87        22.21 o
   5   2  12          0.03         -0.10         2.74 o
   6   2  12        444.01        438.79        18.69 o
   7   2  12          3.60         14.25         5.23 o
   8   2  12          0.85          0.41         5.82 o
   9   2  12          0.10          2.13         6.22 o
  10   2  12          3.94          0.32         7.34 o
  11   2  12         19.31         36.05        10.01 o
  12   2  12         19.52         12.82        11.02 o
 -14   3  12         80.65         53.47        27.60 o
 -13   3  12          2.43          6.14        13.07 o
 -12   3  12         23.03          1.65        11.30 o
 -11   3  12        704.33        761.92        54.53 o
 -10   3  12        143.11        182.16        13.33 o
  -9   3  12          5.12          9.32         6.79 o
  -8   3  12        309.33        327.43        14.50 o
  -7   3  12        764.17        843.52        25.56 o
  -6   3  12          0.00         -1.81         3.24 o
  -5   3  12        310.95        287.07         9.27 o
  -4   3  12         33.22         37.06         3.06 o
  -3   3  12         61.27         62.28         3.61 o
  -2   3  12         17.93         18.01         2.42 o
  -1   3  12        745.54        768.47        21.30 o
   0   3  12       1219.86       1095.23        32.57 o
   1   3  12       2015.73       1982.33        61.09 o
   2   3  12        391.76        415.64        12.85 o
   3   3  12       1760.18       1739.69        51.08 o
   4   3  12          0.14         -0.17         2.05 o
   5   3  12        748.17        783.80        24.10 o
   6   3  12         34.05         29.44         3.11 o
   7   3  12        752.15        766.03        30.14 o
   8   3  12        618.40        611.93        32.50 o
   9   3  12         64.62         39.45         7.27 o
  10   3  12        107.34         82.54        10.04 o
  11   3  12        310.16        378.53        33.33 o
  12   3  12          0.06          9.78        11.50 o
 -13   4  12         29.74         32.03        13.57 o
 -12   4  12        350.18        418.47        28.13 o
 -11   4  12        524.01        634.32        35.75 o
 -10   4  12       1011.90       1201.07        63.17 o
  -9   4  12        955.89       1010.04        40.60 o
  -8   4  12        453.67        456.09        21.45 o
  -7   4  12       1658.99       1694.12        54.87 o
  -6   4  12        146.16        133.96         8.55 o
  -5   4  12       1341.39       1438.48        46.53 o
  -4   4  12         25.91         21.93         2.96 o
  -3   4  12         47.90         51.38         3.42 o
  -2   4  12       1355.81       1431.27        44.21 o
  -1   4  12        613.63        601.82        16.26 o
   0   4  12        325.44        299.73         9.96 o
   1   4  12        546.17        631.02        20.66 o
   2   4  12          0.00         -1.32         1.90 o
   3   4  12        278.67        301.61        11.67 o
   4   4  12        149.18        135.97         6.73 o
   5   4  12        242.37        239.50         8.91 o
   6   4  12        255.30        247.89         9.31 o
   7   4  12       1391.85       1449.79        60.67 o
   8   4  12         14.27         14.07         4.45 o
   9   4  12         20.75         19.48         4.22 o
  10   4  12        123.12        122.48        11.30 o
  11   4  12          3.62         14.80         9.67 o
  12   4  12          1.03         -1.68        10.93 o
 -13   5  12         22.50         32.05        13.80 o
 -12   5  12         29.47         10.33        10.96 o
 -11   5  12          2.03          7.48        10.61 o
 -10   5  12          3.76         -5.06         8.72 o
  -9   5  12        175.74        162.51        11.26 o
  -8   5  12        161.74        131.05         9.77 o
  -7   5  12          2.58         -4.89         4.89 o
  -6   5  12        155.07        181.33         8.45 o
  -5   5  12       2032.25       2102.36        65.01 o
  -4   5  12         46.20         42.62         4.70 o
  -3   5  12        486.49        501.98        16.11 o
  -2   5  12       1286.74       1327.04        39.38 o
  -1   5  12        844.14        846.27        24.73 o
   0   5  12          2.91          3.81         2.15 o
   1   5  12        613.46        671.92        21.13 o
   2   5  12          4.17          0.17         1.94 o
   3   5  12        181.54        209.27         9.10 o
   4   5  12       1589.57       1607.45        58.55 o
   5   5  12       1166.76       1143.68        42.23 o
   6   5  12        109.54        122.59         5.74 o
   7   5  12        154.15        123.71         9.26 o
   8   5  12          9.87          5.70         4.24 o
   9   5  12        116.99        109.42        10.45 o
  10   5  12         18.14         15.67         5.89 o
  11   5  12          0.76         14.97         9.20 o
  12   5  12         29.82         21.73        11.33 o
 -13   6  12         23.90         38.67        14.20 o
 -12   6  12         27.77          6.65        12.20 o
 -11   6  12        101.52         94.52        25.40 o
 -10   6  12        215.90        230.53        15.57 o
  -9   6  12          7.31          1.77         6.84 o
  -8   6  12        243.39        215.57        13.30 o
  -7   6  12        190.18        217.69        10.68 o
  -6   6  12         12.13          3.06         4.10 o
  -5   6  12         33.59         31.78         4.18 o
  -4   6  12        467.64        436.65        14.50 o
  -3   6  12        101.81         98.22         5.50 o
  -2   6  12        710.90        677.13        20.53 o
  -1   6  12       1354.06       1348.96        43.31 o
   0   6  12         97.53        105.17         5.11 o
   1   6  12        121.98        107.35         6.13 o
   2   6  12        668.53        674.54        21.86 o
   3   6  12         50.18         38.93         4.02 o
   4   6  12        202.09        184.80         8.25 o
   5   6  12        275.95        308.42        14.47 o
   6   6  12        328.52        302.75        11.33 o
   7   6  12        184.86        196.71         9.83 o
   8   6  12         24.08         17.84         4.90 o
   9   6  12          0.22          0.68         5.06 o
  10   6  12         46.47         38.87         9.51 o
  11   6  12         40.54         32.54         7.10 o
  12   6  12          6.67          2.78        11.70 o
 -13   7  12         71.46         50.01        28.06 o
 -12   7  12          0.04          2.82        13.10 o
 -11   7  12          9.23         16.34        11.47 o
 -10   7  12        606.52        643.11        36.37 o
  -9   7  12         86.34         64.91         8.85 o
  -8   7  12         26.48         15.45         7.10 o
  -7   7  12        150.52        171.06        13.56 o
  -6   7  12         27.08         18.98         4.86 o
  -5   7  12        126.02        121.65         7.99 o
  -4   7  12        178.24        184.41         7.80 o
  -3   7  12       1801.48       1831.99        56.55 o
  -2   7  12        112.85        116.77         5.93 o
  -1   7  12        457.97        420.79        15.44 o
   0   7  12         27.54         23.39         5.89 o
   1   7  12        504.25        503.15        16.89 o
   2   7  12        221.47        254.66         9.20 o
   3   7  12        820.22        829.69        25.80 o
   4   7  12         71.90         78.76         5.79 o
   5   7  12        230.24        253.62        12.71 o
   6   7  12          0.02          3.01         3.44 o
   7   7  12        790.50        783.86        30.11 o
   8   7  12        247.42        229.11        11.73 o
   9   7  12          8.38          5.72         6.57 o
  10   7  12          0.47         -6.32         6.32 o
  11   7  12         24.01         36.72         8.11 o
  12   7  12          4.55          5.77        11.06 o
 -13   8  12         33.79        -22.42        39.67 o
 -12   8  12          1.52         -1.53        12.84 o
 -11   8  12          2.71         10.41        12.46 o
 -10   8  12        330.20        294.16        20.88 o
  -9   8  12        171.22        173.89        12.03 o
  -8   8  12        457.35        482.22        23.79 o
  -7   8  12         26.02         10.94         5.75 o
  -6   8  12        330.63        347.98        17.60 o
  -5   8  12       1421.26       1443.79        52.90 o
  -4   8  12        433.98        455.99        15.99 o
  -3   8  12        578.70        538.86        18.41 o
  -2   8  12        104.35         92.73         4.94 o
  -1   8  12        228.97        221.22        10.43 o
   0   8  12         33.04         46.04         6.19 o
   1   8  12          1.94         -2.39         3.32 o
   2   8  12       1715.86       1731.47        58.96 o
   3   8  12       2620.12       2710.71        83.45 o
   4   8  12       2572.48       2583.14        79.86 o
   5   8  12        193.72        187.38         8.68 o
   6   8  12        303.70        272.30        13.49 o
   7   8  12         47.99         44.11         6.12 o
   8   8  12          3.85          7.94         5.34 o
   9   8  12          8.73          7.72         6.25 o
  10   8  12          6.19          3.71         7.11 o
  11   8  12          0.28         -4.52         8.48 o
 -12   9  12          0.59         11.21        13.93 o
 -11   9  12         26.69         18.13        11.04 o
 -10   9  12        163.92        149.75        13.77 o
  -9   9  12       1470.55       1582.05        67.36 o
  -8   9  12        266.76        358.60        29.29 o
  -7   9  12         69.55         75.65        11.85 o
  -6   9  12         51.50         51.79         5.98 o
  -5   9  12         10.05         13.72         5.06 o
  -4   9  12         43.60         34.77         6.38 o
  -3   9  12        455.24        448.53        16.04 o
  -2   9  12        186.54        185.10         8.23 o
  -1   9  12         18.03          8.25         4.44 o
   0   9  12       1116.74       1073.09        39.48 o
   1   9  12        163.41        168.22        14.94 o
   2   9  12          1.88          1.58         3.98 o
   3   9  12        446.54        438.65        16.62 o
   4   9  12         33.89         32.92         5.42 o
   5   9  12       1012.47       1066.17        34.90 o
   6   9  12        119.42         99.65         6.60 o
   7   9  12        195.65        223.40        11.12 o
   8   9  12        135.64        132.14        14.25 o
   9   9  12          1.92          2.78         6.63 o
  10   9  12          0.66          2.02         7.52 o
  11   9  12         83.31         63.54        13.11 o
 -12  10  12          9.69         -0.12        22.14 o
 -11  10  12          5.51         22.27        11.84 o
 -10  10  12        287.59        309.94        31.51 o
  -9  10  12         30.39          8.71         9.44 o
  -8  10  12          0.00         -2.28         7.72 o
  -7  10  12         31.75         36.29         8.49 o
  -6  10  12          6.47         15.87         5.81 o
  -5  10  12        522.96        534.59        24.74 o
  -4  10  12        374.74        382.24        15.03 o
  -3  10  12        251.77        270.60        12.02 o
  -2  10  12       1090.11       1075.06        39.77 o
  -1  10  12        265.99        251.08        12.22 o
   0  10  12        686.48        647.43        26.98 o
   1  10  12       1991.14       2060.06        80.19 o
   2  10  12        735.87        753.44        28.32 o
   3  10  12        175.97        176.86         8.58 o
   4  10  12         91.42         79.70         5.91 o
   5  10  12        397.27        419.21        16.33 o
   6  10  12        268.84        253.93        12.85 o
   7  10  12          0.02         -3.93         5.24 o
   8  10  12         30.60         26.32         6.56 o
   9  10  12          0.04          4.74         7.05 o
  10  10  12          6.80         12.00         8.62 o
  11  10  12         32.16         13.80        26.83 o
 -11  11  12          1.34         -1.71        12.35 o
 -10  11  12         84.35        100.38        12.70 o
  -9  11  12        143.20        169.44        20.82 o
  -8  11  12          0.05         -6.96         8.52 o
  -7  11  12        132.33        144.99        10.20 o
  -6  11  12          6.14          5.62         6.18 o
  -5  11  12       1021.37       1054.16        42.27 o
  -4  11  12       1485.53       1619.27        59.30 o
  -3  11  12        187.67        175.56         9.86 o
  -2  11  12        177.89        177.39        12.32 o
  -1  11  12        933.60        985.30        39.29 o
   0  11  12        850.58        814.47        32.96 o
   1  11  12        743.29        726.76        32.72 o
   2  11  12          1.69         -0.25         5.25 o
   3  11  12          0.15         -1.52         5.41 o
   4  11  12          0.13         -0.67         4.74 o
   5  11  12        312.48        308.23        14.92 o
   6  11  12         84.32         79.02         8.33 o
   7  11  12          3.02          4.59         6.33 o
   8  11  12          4.71         -1.05         8.55 o
   9  11  12          9.52         23.48        11.66 o
  10  11  12          3.71         12.44         9.75 o
 -11  12  12         10.99         14.32        18.12 o
 -10  12  12         64.43         44.15        12.26 o
  -9  12  12          6.81         10.85        10.44 o
  -8  12  12          2.49          2.78         9.25 o
  -7  12  12         35.33         44.63         8.18 o
  -6  12  12          4.58          1.02         6.43 o
  -5  12  12        308.48        335.03        15.08 o
  -4  12  12        273.44        306.03        13.71 o
  -3  12  12        100.74        126.66        10.20 o
  -2  12  12          0.43         -0.94         4.70 o
  -1  12  12        139.08        128.43         9.67 o
   0  12  12          5.81         13.18         5.98 o
   1  12  12         23.59         14.91         7.88 o
   2  12  12        133.22        105.87        11.10 o
   3  12  12         20.02         23.63         6.19 o
   4  12  12        247.52        221.47        12.04 o
   5  12  12          3.02          7.33         5.76 o
   6  12  12        202.65        159.08        10.33 o
   7  12  12         12.00         11.84         7.34 o
   8  12  12          4.45         -8.15         9.75 o
   9  12  12          9.10         -2.25         9.50 o
  10  12  12         46.65         34.03        26.50 o
 -10  13  12        128.81        140.29        18.92 o
  -9  13  12        191.99        186.24        22.42 o
  -8  13  12        107.44        113.31        12.88 o
  -7  13  12         54.70         33.28         9.00 o
  -6  13  12         91.20         86.00         8.86 o
  -5  13  12         59.52         52.04         7.39 o
  -4  13  12       1534.15       1644.96        64.53 o
  -3  13  12         66.46         51.81         6.49 o
  -2  13  12        758.63        761.41        31.51 o
  -1  13  12         27.79         23.79         7.84 o
   0  13  12        324.13        365.72        30.60 o
   1  13  12       1520.09       1603.61        68.07 o
   2  13  12         54.10         47.54        10.64 o
   3  13  12          0.32         -1.82         6.37 o
   4  13  12         59.87         66.24         7.73 o
   5  13  12         51.02         53.02         8.93 o
   6  13  12         12.06         12.50         7.22 o
   7  13  12         60.05         84.01         9.51 o
   8  13  12         22.95         23.96        11.92 o
   9  13  12          6.77         13.39        12.37 o
  -9  14  12         60.66         52.33        12.55 o
  -8  14  12          9.51         15.60        10.72 o
  -7  14  12        147.79        122.44        14.79 o
  -6  14  12         45.63         35.84         7.95 o
  -5  14  12         51.06         45.72         7.78 o
  -4  14  12         48.68         44.67         7.29 o
  -3  14  12        167.07        157.76        10.04 o
  -2  14  12          3.99         -1.70         5.12 o
  -1  14  12        608.43        617.22        28.70 o
   0  14  12        438.41        504.10        24.35 o
   1  14  12         29.75         34.09         7.88 o
   2  14  12         56.11         48.17         9.85 o
   3  14  12          0.81          2.09         7.13 o
   4  14  12          3.01          4.76         7.37 o
   5  14  12          4.31          0.82         7.60 o
   6  14  12         20.37         14.98         8.87 o
   7  14  12         41.67         27.54         9.53 o
   8  14  12          5.80         15.46        10.59 o
  -8  15  12        143.57        172.69        15.78 o
  -7  15  12         69.77         76.34        11.38 o
  -6  15  12         81.96         83.11         9.95 o
  -5  15  12        134.12        135.43        10.80 o
  -4  15  12          3.17          8.08         7.54 o
  -3  15  12         18.83          9.04         6.73 o
  -2  15  12          4.29         -1.76         4.41 o
  -1  15  12         25.54         25.66         8.79 o
   0  15  12         72.51         63.11         9.34 o
   1  15  12         88.39         80.79         9.99 o
   2  15  12        109.15         79.24        12.43 o
   3  15  12        186.66        208.79        15.70 o
   4  15  12         52.51         51.20         8.61 o
   5  15  12          7.16          9.03         8.71 o
   6  15  12         45.48         54.82        10.28 o
   7  15  12         90.17        111.56        12.72 o
  -7  16  12         32.40         60.92        13.10 o
  -6  16  12         60.92         58.68        11.83 o
  -5  16  12         37.67         28.48         9.41 o
  -4  16  12         26.20         14.80         8.03 o
  -3  16  12         18.66         16.42         7.17 o
  -2  16  12         15.51         11.90         9.89 o
  -1  16  12          1.54          2.99         9.60 o
   0  16  12         14.99         17.48         9.97 o
   1  16  12          5.40          0.72         9.31 o
   2  16  12         50.92         73.64        11.35 o
   3  16  12        121.92         98.87        11.61 o
   4  16  12          3.88         10.97        10.19 o
   5  16  12         10.36          7.21        10.38 o
   6  16  12        129.70        150.41        14.07 o
  -6  17  12         72.62         20.88        28.64 o
  -5  17  12         47.62         58.05        10.62 o
  -4  17  12         47.64         36.66         9.73 o
  -3  17  12         51.98         30.31         7.70 o
  -2  17  12        174.50        218.96        17.49 o
  -1  17  12          6.11          5.76        11.32 o
   0  17  12          0.30         -2.88        10.56 o
   1  17  12        102.94        158.40        17.44 o
   2  17  12         22.39         14.84        12.08 o
   3  17  12         74.62         72.14        14.11 o
   4  17  12         37.47         57.13        12.07 o
   5  17  12          0.39         12.35        26.75 o
  -4  18  12          8.74          3.70        11.86 o
  -3  18  12        109.66        141.70        15.21 o
  -2  18  12         38.44         56.05        13.20 o
  -1  18  12         52.10         48.07        12.80 o
   0  18  12          0.00          2.83        12.48 o
   1  18  12         18.13         20.01        12.06 o
   2  18  12         27.30         32.61        14.52 o
   3  18  12         32.55          1.72        36.22 o
 -14   1  13          5.17         33.22        18.88 o
 -13   1  13         22.04         31.91        13.09 o
 -12   1  13        167.91        145.18        14.78 o
 -11   1  13          0.81          2.66         9.67 o
 -10   1  13         61.38         57.78        10.08 o
  -9   1  13         50.28         60.59        14.51 o
  -8   1  13         35.89         22.75         6.33 o
  -7   1  13        313.23        313.80        11.81 o
  -6   1  13        365.00        361.75        12.63 o
  -5   1  13         25.94         20.58         3.23 o
  -4   1  13        483.55        505.61        14.52 o
  -3   1  13        436.59        411.86        12.39 o
  -2   1  13       3985.90       4340.54       122.18 o
  -1   1  13          2.18          2.82         2.35 o
   0   1  13       2172.62       2183.62        59.40 o
   1   1  13        244.84        246.96         7.74 o
   2   1  13        605.61        561.26        17.00 o
   3   1  13        412.87        475.62        16.59 o
   4   1  13         44.75         62.06         6.23 o
   5   1  13        269.13        254.79        12.34 o
   6   1  13        164.01        178.55         9.75 o
   7   1  13        838.50        801.40        42.24 o
   8   1  13        176.63        181.67        12.88 o
   9   1  13          9.69          9.92         6.92 o
  10   1  13          0.20          0.28         7.88 o
  11   1  13         33.87         30.26         9.46 o
  12   1  13         13.12          0.19        11.50 o
 -14   2  13        133.73        236.32        37.95 o
 -13   2  13        137.73        171.51        17.10 o
 -12   2  13          6.67          2.88        11.11 o
 -11   2  13         27.25         13.11        10.04 o
 -10   2  13          1.15          4.24         9.06 o
  -9   2  13         23.96         37.21         7.89 o
  -8   2  13         11.71         12.01         5.78 o
  -7   2  13       1829.74       1876.79        58.20 o
  -6   2  13        388.62        351.19        11.65 o
  -5   2  13         47.35         53.02         3.51 o
  -4   2  13          2.00          0.89         2.51 o
  -3   2  13       4678.84       5212.33       146.69 o
  -2   2  13         39.08         35.50         2.79 o
  -1   2  13       1520.51       1636.51        46.55 o
   0   2  13         15.61         16.56         2.08 o
   1   2  13         18.23         14.32         2.24 o
   2   2  13        167.09        167.62         7.79 o
   3   2  13       2296.07       2524.12        74.11 o
   4   2  13        194.28        168.37         6.60 o
   5   2  13        677.78        729.96        28.86 o
   6   2  13         19.61         21.02         4.52 o
   7   2  13        218.39        209.47        13.76 o
   8   2  13         66.79         69.80        14.94 o
   9   2  13         77.75         66.17         8.74 o
  10   2  13         17.85          7.57         7.88 o
  11   2  13        100.11        121.77        12.61 o
  12   2  13          5.27          3.64        11.42 o
 -13   3  13         69.86         71.61        14.64 o
 -12   3  13        265.23        276.97        20.95 o
 -11   3  13          8.62         16.32        10.34 o
 -10   3  13          8.31          6.62         9.62 o
  -9   3  13         34.84         15.12         7.11 o
  -8   3  13        957.25        974.55        45.97 o
  -7   3  13       1249.39       1233.19        40.47 o
  -6   3  13       1565.05       1487.61        46.24 o
  -5   3  13       1746.65       1727.11        51.00 o
  -4   3  13        113.28        107.99         7.33 o
  -3   3  13        196.08        200.61         7.03 o
  -2   3  13         54.83         59.76         3.11 o
  -1   3  13        121.35        124.86         5.97 o
   0   3  13         98.75        103.14         4.53 o
   1   3  13         24.95         19.72         2.40 o
   2   3  13        384.06        347.91        10.81 o
   3   3  13        390.83        408.43        12.29 o
   4   3  13         28.74         19.35         1.94 o
   5   3  13        283.65        268.98         9.25 o
   6   3  13        845.65        889.67        30.90 o
   7   3  13        801.13        798.12        42.46 o
   8   3  13         79.25         49.06         7.13 o
   9   3  13        114.64        115.27        10.14 o
  10   3  13         68.00         80.36        10.14 o
  11   3  13         17.23          3.32         9.33 o
  12   3  13        870.94       1110.14        60.73 o
 -13   4  13          1.77          6.38        13.76 o
 -12   4  13         73.45         62.41        13.00 o
 -11   4  13        357.37        394.88        25.41 o
 -10   4  13        475.19        500.63        29.71 o
  -9   4  13         68.86         44.03         8.47 o
  -8   4  13         17.99         13.31         7.18 o
  -7   4  13       2867.46       3275.23       105.93 o
  -6   4  13         88.25         86.70         5.67 o
  -5   4  13        819.55        789.53        24.91 o
  -4   4  13          8.07          4.92         2.97 o
  -3   4  13         19.19         21.09         2.90 o
  -2   4  13        241.85        239.29         7.98 o
  -1   4  13        363.02        330.54        10.64 o
   0   4  13         70.89         63.81         3.82 o
   1   4  13         38.33         28.24         2.92 o
   2   4  13          0.35          0.27         1.86 o
   3   4  13         14.95         15.89         3.45 o
   4   4  13        586.75        593.38        20.94 o
   5   4  13          0.40         -0.24         1.98 o
   6   4  13        787.79        755.19        28.18 o
   7   4  13        255.38        251.14        12.59 o
   8   4  13        229.26        258.51        13.65 o
   9   4  13        158.19        115.54        10.96 o
  10   4  13        137.93        140.55        13.43 o
  11   4  13          9.07         12.30         9.87 o
  12   4  13          7.86         24.68        13.94 o
 -13   5  13         11.58          4.65        14.39 o
 -12   5  13          0.78          3.44        16.26 o
 -11   5  13        145.44        152.25        16.56 o
 -10   5  13         93.42         97.13        13.85 o
  -9   5  13        391.88        343.92        23.22 o
  -8   5  13         41.88         56.90        12.76 o
  -7   5  13       1418.91       1511.40        55.27 o
  -6   5  13         38.29         26.94         4.36 o
  -5   5  13       1421.98       1479.84        48.27 o
  -4   5  13          2.97          1.65         3.10 o
  -3   5  13        189.74        189.06         7.15 o
  -2   5  13        346.12        354.40        12.03 o
  -1   5  13        348.96        312.90        11.52 o
   0   5  13       1205.32       1270.54        39.19 o
   1   5  13         10.65          9.11         2.47 o
   2   5  13        245.79        222.06         8.09 o
   3   5  13        143.05        152.67         7.29 o
   4   5  13        141.84        138.80         6.83 o
   5   5  13         31.97         23.81         4.69 o
   6   5  13        737.33        724.37        24.08 o
   7   5  13         25.40         30.92         5.40 o
   8   5  13          6.99          0.81         4.29 o
   9   5  13        223.78        246.89        14.34 o
  10   5  13         21.32         15.46         7.93 o
  11   5  13         75.08         89.68        11.26 o
  12   5  13          8.31         18.06        11.84 o
 -13   6  13          0.31          8.95        16.31 o
 -12   6  13          2.25         23.87        14.33 o
 -11   6  13         90.08        142.21        35.08 o
 -10   6  13         28.28         23.90         9.77 o
  -9   6  13          4.64          5.66         7.98 o
  -8   6  13          0.02         -3.73         8.14 o
  -7   6  13          0.08          2.53         5.47 o
  -6   6  13         44.34         46.63         5.18 o
  -5   6  13         86.41        106.82         6.27 o
  -4   6  13          0.76          5.18         3.36 o
  -3   6  13        225.19        253.31         9.18 o
  -2   6  13         66.83         76.59         4.13 o
  -1   6  13        657.35        685.46        23.88 o
   0   6  13       1098.27       1117.14        40.47 o
   1   6  13        511.28        550.79        18.20 o
   2   6  13        474.73        485.52        15.43 o
   3   6  13        437.52        440.19        16.26 o
   4   6  13        152.74        155.61         7.51 o
   5   6  13        596.48        591.22        21.19 o
   6   6  13         93.58         83.75         7.62 o
   7   6  13        156.76        123.55         9.60 o
   8   6  13        352.32        310.88        14.72 o
   9   6  13        409.98        410.57        19.86 o
  10   6  13         19.15          5.63         5.77 o
  11   6  13        155.72        145.75        19.40 o
  12   6  13         47.71         65.21        30.19 o
 -12   7  13          4.84         -0.75        13.62 o
 -11   7  13        185.89        180.67        16.99 o
 -10   7  13         54.45         48.39        10.17 o
  -9   7  13         10.39         -2.66         8.50 o
  -8   7  13          9.91         -0.06         8.25 o
  -7   7  13        213.49        214.54        11.30 o
  -6   7  13          0.08         -3.27         4.66 o
  -5   7  13       1650.52       1706.84        55.42 o
  -4   7  13          7.53          7.19         3.97 o
  -3   7  13       1197.70       1234.68        39.98 o
  -2   7  13         59.11         68.71         4.88 o
  -1   7  13         65.96         54.36         6.04 o
   0   7  13         74.25         61.79         4.66 o
   1   7  13        384.54        413.93        17.59 o
   2   7  13         58.81         48.69         4.57 o
   3   7  13        244.99        260.77        11.86 o
   4   7  13       1442.05       1455.26        49.83 o
   5   7  13        235.89        243.50        12.41 o
   6   7  13        185.67        169.28        10.69 o
   7   7  13        175.73        206.06        10.43 o
   8   7  13        146.41        171.12         9.67 o
   9   7  13         30.74          9.35         5.52 o
  10   7  13         32.97         23.65         7.07 o
  11   7  13         30.60         36.34         8.09 o
 -12   8  13         30.08         24.66        14.45 o
 -11   8  13          3.38         18.60        10.79 o
 -10   8  13         11.31          6.93         9.81 o
  -9   8  13        507.27        539.63        35.16 o
  -8   8  13        112.34        123.27        12.00 o
  -7   8  13          7.82         11.38         6.49 o
  -6   8  13        120.03        104.69         7.45 o
  -5   8  13        375.06        438.45        18.19 o
  -4   8  13         18.03         28.79         5.37 o
  -3   8  13        132.37        129.17         7.31 o
  -2   8  13        135.68        120.56         6.12 o
  -1   8  13        328.49        358.24        14.43 o
   0   8  13         28.96         37.00         7.00 o
   1   8  13        689.53        686.80        27.74 o
   2   8  13        116.81        113.44        11.10 o
   3   8  13       1104.75       1144.51        37.68 o
   4   8  13       2263.87       2333.24        71.53 o
   5   8  13        203.46        205.36         9.23 o
   6   8  13         11.98          8.51         3.90 o
   7   8  13        138.22        146.94         8.19 o
   8   8  13          0.44          4.32         5.07 o
   9   8  13        155.58        182.65        17.09 o
  10   8  13         13.81         10.47         7.64 o
  11   8  13         13.33          6.88         8.66 o
 -12   9  13          9.76          6.67        14.90 o
 -11   9  13          0.38         -4.06        11.25 o
 -10   9  13        136.96        166.50        14.01 o
  -9   9  13          0.75         13.68         9.49 o
  -8   9  13         18.60         19.29         8.54 o
  -7   9  13          0.09         -1.08         6.83 o
  -6   9  13          4.85          4.54         5.82 o
  -5   9  13        119.32        118.58         7.79 o
  -4   9  13          2.04         -1.78         4.59 o
  -3   9  13         81.60         78.96         5.52 o
  -2   9  13         99.42         92.03         6.47 o
  -1   9  13        505.98        468.65        18.63 o
   0   9  13        438.87        417.87        22.66 o
   1   9  13       1876.87       1935.72        74.69 o
   2   9  13        340.80        331.48        14.01 o
   3   9  13         17.03         18.25         4.28 o
   4   9  13        235.02        237.57        10.53 o
   5   9  13        225.50        253.70        10.55 o
   6   9  13        139.87        129.48         7.62 o
   7   9  13          1.35          0.30         4.82 o
   8   9  13         12.15         11.90         5.77 o
   9   9  13        293.16        352.00        17.32 o
  10   9  13        258.24        346.80        19.52 o
  11   9  13          2.02         -0.34        11.90 o
 -12  10  13          0.00        -27.60        39.67 o
 -11  10  13          6.12         -0.73        12.21 o
 -10  10  13         22.39         11.92        11.34 o
  -9  10  13        411.50        464.52        25.81 o
  -8  10  13          8.56          6.52         8.77 o
  -7  10  13          6.09          0.37         6.95 o
  -6  10  13        140.28        148.51        10.85 o
  -5  10  13        527.11        535.91        21.67 o
  -4  10  13        335.47        337.09        14.39 o
  -3  10  13         24.51         16.61         5.05 o
  -2  10  13        146.76        165.82         8.48 o
  -1  10  13        163.37        152.89        10.53 o
   0  10  13         18.28         13.55         5.18 o
   1  10  13        439.40        459.39        19.75 o
   2  10  13        124.91        139.59         7.91 o
   3  10  13          6.34          2.31         4.55 o
   4  10  13        311.09        280.96        12.08 o
   5  10  13         97.91         96.62         7.25 o
   6  10  13         29.73         28.01         5.42 o
   7  10  13         72.21         81.99         7.51 o
   8  10  13         23.82         15.15         6.62 o
   9  10  13         13.60         18.70         8.13 o
  10  10  13          5.83         11.63         8.63 o
 -11  11  13         28.62         14.05        12.81 o
 -10  11  13        164.65        161.37        17.53 o
  -9  11  13         82.02         85.34        13.36 o
  -8  11  13        267.20        248.70        25.39 o
  -7  11  13         18.16         15.67         7.33 o
  -6  11  13          2.40          6.63         6.40 o
  -5  11  13       1064.92       1142.12        42.75 o
  -4  11  13        150.52        145.22        10.90 o
  -3  11  13          0.23          4.15         5.49 o
  -2  11  13         90.50        107.58         6.84 o
  -1  11  13       1499.37       1533.38        60.44 o
   0  11  13        779.79        762.90        31.26 o
   1  11  13         20.25         21.11         5.81 o
   2  11  13         94.89         84.00         7.24 o
   3  11  13         92.58         75.47        10.34 o
   4  11  13         56.71         60.73         6.72 o
   5  11  13          9.63          5.49         5.49 o
   6  11  13         90.51         82.59         7.70 o
   7  11  13         35.70         24.71         7.17 o
   8  11  13         21.89         28.58         7.75 o
   9  11  13          0.73         -2.98         8.58 o
  10  11  13        111.56        153.08        17.66 o
 -11  12  13         25.52         40.25        29.20 o
 -10  12  13         12.28         10.83        12.20 o
  -9  12  13          0.17        -10.56        10.56 o
  -8  12  13         28.25         15.70        10.32 o
  -7  12  13         16.58         16.36         8.00 o
  -6  12  13        371.03        339.93        15.46 o
  -5  12  13        207.11        210.38        11.38 o
  -4  12  13       1900.86       1991.16        77.48 o
  -3  12  13        191.85        161.88         9.81 o
  -2  12  13        157.42        171.23        11.95 o
  -1  12  13         23.11         10.95         6.48 o
   0  12  13         34.72         33.56         6.35 o
   1  12  13         34.84         17.72         6.65 o
   2  12  13        475.12        432.51        25.43 o
   3  12  13         47.44         35.16         6.43 o
   4  12  13        278.27        271.05        13.90 o
   5  12  13        316.85        308.08        15.58 o
   6  12  13         37.60         43.12         7.33 o
   7  12  13         10.59         10.45         7.19 o
   8  12  13         20.93         14.17         9.87 o
   9  12  13          8.09         16.77         9.81 o
 -10  13  13         66.52         67.58        18.11 o
  -9  13  13         41.63         37.57        12.35 o
  -8  13  13         33.94         26.96        10.81 o
  -7  13  13          1.69          6.58         8.78 o
  -6  13  13          5.91         -3.51         7.35 o
  -5  13  13          5.13          5.57         6.82 o
  -4  13  13          1.41          5.65         6.46 o
  -3  13  13        245.66        238.93        12.33 o
  -2  13  13        432.93        454.86        20.25 o
  -1  13  13       1431.86       1455.56        67.87 o
   0  13  13        661.91        669.19        28.46 o
   1  13  13          4.14          2.90         6.85 o
   2  13  13        397.49        412.05        19.18 o
   3  13  13         11.30          5.54         6.59 o
   4  13  13        336.43        348.65        16.68 o
   5  13  13         40.38         48.36         7.67 o
   6  13  13         92.50         88.09        10.56 o
   7  13  13         92.12        110.07        11.75 o
   8  13  13         74.05         76.63        10.49 o
   9  13  13         54.72        103.35        40.22 o
  -9  14  13        146.93        114.57        16.46 o
  -8  14  13         79.05         80.59        16.51 o
  -7  14  13         10.58         11.13        10.31 o
  -6  14  13        136.04        125.08        10.54 o
  -5  14  13         62.32         42.79         7.93 o
  -4  14  13         47.87         53.18         7.65 o
  -3  14  13        143.32        137.11        13.63 o
  -2  14  13        240.69        262.69        15.40 o
  -1  14  13        270.75        259.75        16.20 o
   0  14  13          6.75          9.16         8.31 o
   1  14  13        677.57        694.11        35.13 o
   2  14  13         36.87         29.13        10.51 o
   3  14  13        125.73        132.09        12.04 o
   4  14  13         53.88         32.75         7.85 o
   5  14  13         17.50          9.52         7.90 o
   6  14  13          8.55         12.96         8.55 o
   7  14  13          0.18          2.44         9.72 o
   8  14  13        104.40        107.55        21.00 o
  -8  15  13          2.23         -1.61        13.99 o
  -7  15  13          0.01          2.29        11.51 o
  -6  15  13         95.48        101.46        10.94 o
  -5  15  13          0.74         -1.24         8.23 o
  -4  15  13         10.41          4.22         7.84 o
  -3  15  13          1.96         -1.12         6.39 o
  -2  15  13         89.40         84.07        10.47 o
  -1  15  13        184.09        195.99        17.16 o
   0  15  13         22.48         15.87         9.04 o
   1  15  13         33.99         28.00         9.35 o
   2  15  13          0.11          4.06         8.87 o
   3  15  13         17.44         11.31         8.37 o
   4  15  13        116.65        138.93        11.74 o
   5  15  13         44.41         43.24        10.77 o
   6  15  13          0.63          6.49         9.68 o
   7  15  13        118.62        154.00        22.82 o
  -7  16  13          2.21         -7.71        31.09 o
  -6  16  13          0.59          0.61        10.29 o
  -5  16  13        116.29        127.95        17.82 o
  -4  16  13         60.35         53.62         8.88 o
  -3  16  13         59.15         41.09         8.57 o
  -2  16  13         31.18         31.91        10.42 o
  -1  16  13         76.24         90.37        11.32 o
   0  16  13         41.06         38.15        10.57 o
   1  16  13         32.16         33.42        11.24 o
   2  16  13          5.23         -0.68        10.51 o
   3  16  13         79.94        105.75        12.02 o
   4  16  13         22.92         43.25         9.93 o
   5  16  13         45.19         62.06        10.71 o
   6  16  13         13.82         54.71        23.51 o
  -6  17  13          6.96         -1.72        37.95 o
  -5  17  13          2.08          2.52         9.83 o
  -4  17  13         61.46         75.77        10.22 o
  -3  17  13        119.70        118.19        16.07 o
  -2  17  13          4.04          3.48        11.14 o
  -1  17  13          0.89        -11.22        11.22 o
   0  17  13          3.84          2.40        11.02 o
   1  17  13          3.48          5.11        11.78 o
   2  17  13        293.44        407.98        25.85 o
   3  17  13          3.62         24.17        12.41 o
   4  17  13        112.27        146.30        21.72 o
  -4  18  13         26.66         55.20        41.40 o
  -3  18  13        107.30        120.90        19.11 o
  -2  18  13         12.54         15.90        14.93 o
  -1  18  13          1.06         14.01        12.68 o
   0  18  13         98.13        128.29        15.05 o
   1  18  13         27.75         32.77        29.27 o
   2  18  13         92.15         60.37        43.12 o
 -13   0  14         13.06          4.17        27.60 o
 -12   0  14        522.39        549.70        75.90 o
 -11   0  14          0.17          9.20        14.04 o
 -10   0  14          0.27          0.22        13.67 o
  -9   0  14          7.58          8.69        10.41 o
  -8   0  14         18.33         17.65         8.68 o
  -7   0  14        225.97        212.86        12.46 o
  -6   0  14         20.34         13.08         5.55 o
  -5   0  14        760.91        721.91        33.93 o
  -4   0  14       2507.98       2758.88       114.32 o
  -3   0  14       4035.79       4056.70       168.43 o
  -2   0  14       9420.64       9816.47       444.66 o
  -1   0  14       3761.07       4125.26       171.01 o
   0   0  14        384.83        378.89        16.64 o
   1   0  14       2405.13       2478.96       113.40 o
   2   0  14         60.24         59.26         5.90 o
   3   0  14        310.57        302.93        19.87 o
   4   0  14         93.21        110.36        12.19 o
   5   0  14         40.03         44.41         7.42 o
   6   0  14          2.52         -2.66         5.73 o
   7   0  14         49.37         55.17         9.09 o
   8   0  14        219.22        219.85        20.31 o
   9   0  14        384.83        390.54        81.94 o
  10   0  14        211.68        205.06        21.95 o
  11   0  14         35.33         25.05        15.52 o
  12   0  14         18.01         13.57        16.42 o
 -13   1  14          4.94          5.92        13.19 o
 -12   1  14         60.62         53.14        12.72 o
 -11   1  14         19.37         13.14        10.08 o
 -10   1  14          1.65         -0.92         9.62 o
  -9   1  14         11.29         26.74         8.23 o
  -8   1  14         41.86         35.13         7.13 o
  -7   1  14        268.80        263.92        11.86 o
  -6   1  14        409.69        398.29        14.33 o
  -5   1  14          0.00         -0.84         3.33 o
  -4   1  14        341.72        348.70        12.32 o
  -3   1  14        621.03        627.34        20.00 o
  -2   1  14       1077.14       1212.90        34.33 o
  -1   1  14       2603.33       2853.92        80.60 o
   0   1  14        113.52         94.98         3.66 o
   1   1  14        122.05        123.85         4.78 o
   2   1  14         38.48         32.05         2.14 o
   3   1  14        491.79        505.81        18.04 o
   4   1  14         37.98         30.35         4.78 o
   5   1  14        489.52        485.06        21.67 o
   6   1  14        265.85        271.46        13.60 o
   7   1  14          0.23         -4.93         4.93 o
   8   1  14         67.19         49.11         7.29 o
   9   1  14        312.58        304.70        30.87 o
  10   1  14        206.17        180.19        14.46 o
  11   1  14        165.99        208.42        19.17 o
  12   1  14         29.60         23.73        11.68 o
 -13   2  14          4.24          6.39        13.66 o
 -12   2  14          0.79          1.80        12.00 o
 -11   2  14        166.73        188.90        24.65 o
 -10   2  14        200.94        213.95        17.94 o
  -9   2  14         19.37          1.01         7.78 o
  -8   2  14        248.13        267.75        15.38 o
  -7   2  14        758.73        756.05        25.52 o
  -6   2  14          0.98         -3.66         3.66 o
  -5   2  14        542.17        535.94        17.49 o
  -4   2  14        425.72        441.37        14.45 o
  -3   2  14        216.63        207.99        10.68 o
  -2   2  14        110.86         90.07         3.74 o
  -1   2  14        342.98        358.68        11.23 o
   0   2  14        770.06        819.67        24.35 o
   1   2  14        789.65        769.70        24.16 o
   2   2  14         67.86         67.49         3.23 o
   3   2  14         68.08         73.78         3.64 o
   4   2  14        160.58        185.35         7.61 o
   5   2  14        155.16        152.49         8.68 o
   6   2  14       1192.17       1210.89        51.75 o
   7   2  14        516.20        525.74        29.04 o
   8   2  14         23.30         19.64         8.52 o
   9   2  14          1.32         -3.33         6.98 o
  10   2  14          1.66          8.14         8.32 o
  11   2  14        124.34        126.98        13.20 o
  12   2  14          4.49          0.12        11.57 o
 -13   3  14         11.65         15.73        13.76 o
 -12   3  14          0.22          0.61        12.07 o
 -11   3  14          1.63         -0.21        11.66 o
 -10   3  14          1.81          1.85        10.17 o
  -9   3  14        171.34        144.46        13.01 o
  -8   3  14        791.50        733.69        35.47 o
  -7   3  14       1712.66       1818.96        59.18 o
  -6   3  14        148.40        127.60         7.84 o
  -5   3  14        391.27        369.75        12.52 o
  -4   3  14        130.84        120.03         6.29 o
  -3   3  14        745.02        752.69        23.54 o
  -2   3  14        212.10        219.71         7.52 o
  -1   3  14        161.14        116.75         4.49 o
   0   3  14         30.25         30.07         2.80 o
   1   3  14         55.91         63.50         3.47 o
   2   3  14         24.39         18.78         2.54 o
   3   3  14        410.25        429.25        13.68 o
   4   3  14        370.45        374.11        12.22 o
   5   3  14          6.54          5.67         1.88 o
   6   3  14        110.55        103.24         7.12 o
   7   3  14         63.28         60.13         9.21 o
   8   3  14        144.70         99.79         9.11 o
   9   3  14         37.40         39.82         7.93 o
  10   3  14        195.14        176.68        14.42 o
  11   3  14         16.16          8.34         9.58 o
  12   3  14        237.99        250.38        20.74 o
 -13   4  14        216.29        250.67        26.55 o
 -12   4  14          0.18         27.62        15.32 o
 -11   4  14         50.23         34.67        13.57 o
 -10   4  14         94.43        101.99        12.08 o
  -9   4  14         19.26         13.61         8.35 o
  -8   4  14        106.77         97.76         9.47 o
  -7   4  14         16.86         18.51         4.77 o
  -6   4  14         35.15         34.50         4.75 o
  -5   4  14        430.24        422.37        14.22 o
  -4   4  14         62.98         65.12         4.43 o
  -3   4  14         34.39         34.37         3.40 o
  -2   4  14        164.15        162.66         6.23 o
  -1   4  14         56.42         63.13         4.70 o
   0   4  14        222.64        196.61         7.52 o
   1   4  14         14.60          4.47         2.50 o
   2   4  14          4.55          6.07         2.14 o
   3   4  14       1244.31       1214.36        37.44 o
   4   4  14        325.69        330.58        11.00 o
   5   4  14        106.36        112.42        10.77 o
   6   4  14         35.90         33.84         3.79 o
   7   4  14         14.28         18.83         3.76 o
   8   4  14        102.34        102.50        16.15 o
   9   4  14          4.46          4.63         6.64 o
  10   4  14         15.95         15.61         8.81 o
  11   4  14         34.95         29.02        10.17 o
  12   4  14        111.58         96.43        16.64 o
 -13   5  14         25.72         17.17        16.85 o
 -12   5  14         29.32         58.43        16.62 o
 -11   5  14         19.37         27.32        14.98 o
 -10   5  14        293.46        324.43        19.47 o
  -9   5  14         31.21         39.56         8.96 o
  -8   5  14          1.01         -4.56         7.70 o
  -7   5  14        216.76        235.02        11.84 o
  -6   5  14          0.80          0.28         4.50 o
  -5   5  14         24.43         17.67         4.27 o
  -4   5  14        122.68        105.70         7.16 o
  -3   5  14        353.51        372.04        13.29 o
  -2   5  14          4.46          1.43         2.45 o
  -1   5  14         29.36         33.10         4.56 o
   0   5  14         87.55         85.20         5.77 o
   1   5  14        168.98        145.06         6.96 o
   2   5  14        638.79        632.04        20.93 o
   3   5  14         29.89         26.98         2.99 o
   4   5  14         64.19         67.87         5.12 o
   5   5  14       2047.49       2084.65        71.10 o
   6   5  14        102.48        121.42         6.82 o
   7   5  14        697.10        648.17        28.71 o
   8   5  14        231.64        241.65        13.65 o
   9   5  14        163.68        137.81        11.62 o
  10   5  14        173.99        188.47        17.56 o
  11   5  14          2.78          2.76         9.75 o
 -13   6  14          4.55         22.81        26.94 o
 -12   6  14         17.41         -2.67        14.96 o
 -11   6  14         43.33         38.34        13.97 o
 -10   6  14        593.44        658.24        33.72 o
  -9   6  14        141.27        138.07        18.81 o
  -8   6  14         12.51         12.38         8.08 o
  -7   6  14         27.59         26.93         6.00 o
  -6   6  14          0.53         -3.09         4.76 o
  -5   6  14        101.43        127.67         6.80 o
  -4   6  14         33.34         35.80         4.19 o
  -3   6  14         18.28         24.30         3.66 o
  -2   6  14        865.01        831.54        26.18 o
  -1   6  14          2.03          1.04         3.53 o
   0   6  14        133.90        137.94         7.14 o
   1   6  14       1476.59       1528.23        54.81 o
   2   6  14         45.25         46.26         4.17 o
   3   6  14       1443.04       1460.88        45.05 o
   4   6  14       1112.17       1043.82        36.53 o
   5   6  14         15.83         16.06         4.43 o
   6   6  14        890.81        862.53        32.23 o
   7   6  14         47.46         36.67         6.67 o
   8   6  14        130.58        154.06         9.64 o
   9   6  14         44.44         51.06         6.69 o
  10   6  14         60.56         97.51         9.77 o
  11   6  14          4.91         12.81        10.11 o
 -12   7  14          3.93         16.75        16.01 o
 -11   7  14          5.56          0.85        10.92 o
 -10   7  14          9.82          9.96         9.92 o
  -9   7  14          0.07         -5.67         8.78 o
  -8   7  14          1.12          4.06         9.08 o
  -7   7  14          2.56         -0.42         6.03 o
  -6   7  14         58.54         59.09         6.19 o
  -5   7  14        247.71        254.45        10.91 o
  -4   7  14        173.23        144.72         7.17 o
  -3   7  14         47.54         37.89         4.01 o
  -2   7  14          4.12          1.17         2.78 o
  -1   7  14        664.57        673.46        25.60 o
   0   7  14        639.50        639.09        25.95 o
   1   7  14        715.37        693.55        27.74 o
   2   7  14        923.40        936.71        30.87 o
   3   7  14        303.71        291.48        10.14 o
   4   7  14        391.53        413.48        16.07 o
   5   7  14         31.50         27.69         5.25 o
   6   7  14          1.38         -4.89         5.13 o
   7   7  14        205.23        217.86        11.18 o
   8   7  14        302.35        286.71        13.93 o
   9   7  14        132.91        145.71        10.12 o
  10   7  14         69.06         71.95        12.86 o
  11   7  14         79.57         63.86        12.05 o
 -12   8  14          3.40          0.09        14.70 o
 -11   8  14          8.04          0.18        11.62 o
 -10   8  14         35.34         29.68        10.49 o
  -9   8  14         58.60         37.69        10.38 o
  -8   8  14        159.33        135.10        11.46 o
  -7   8  14        101.51        101.13         8.23 o
  -6   8  14          0.24         -4.86         5.43 o
  -5   8  14          3.60          3.12         4.70 o
  -4   8  14          1.77         -1.50         4.13 o
  -3   8  14          3.95         -4.01         4.01 o
  -2   8  14         76.00         88.20         7.33 o
  -1   8  14         27.40         27.01         4.51 o
   0   8  14        371.02        389.98        17.07 o
   1   8  14        572.66        545.56        22.78 o
   2   8  14       1324.87       1350.11        49.62 o
   3   8  14       1920.89       1943.75        63.00 o
   4   8  14        113.57        119.22         6.45 o
   5   8  14       1123.94       1249.39        45.89 o
   6   8  14        219.40        214.94        11.74 o
   7   8  14         13.74         12.91         7.22 o
   8   8  14          5.66          1.97         7.52 o
   9   8  14         57.51         60.05        10.83 o
  10   8  14         11.83         19.89         7.68 o
  11   8  14         19.37         15.19        11.35 o
 -12   9  14         39.41         40.65        23.76 o
 -11   9  14         38.13         28.91        12.45 o
 -10   9  14         30.32         37.26        10.94 o
  -9   9  14          3.49          9.21         9.60 o
  -8   9  14         17.71          4.52         8.80 o
  -7   9  14         37.32         33.73         7.26 o
  -6   9  14        137.56        111.05         7.96 o
  -5   9  14       1713.88       1704.29        66.59 o
  -4   9  14          4.61          6.59         4.64 o
  -3   9  14         20.79          6.54         4.32 o
  -2   9  14         33.55         26.33         5.26 o
  -1   9  14         80.78         99.12         6.62 o
   0   9  14          3.35          3.12         5.00 o
   1   9  14        263.86        275.35        16.89 o
   2   9  14        360.60        365.74        15.06 o
   3   9  14        544.37        510.49        20.99 o
   4   9  14        473.11        433.70        18.40 o
   5   9  14          0.22         -0.43         3.89 o
   6   9  14          0.54         -1.03         4.03 o
   7   9  14         80.16         75.58         7.37 o
   8   9  14          0.00         -0.78         5.39 o
   9   9  14         25.96         16.56         6.71 o
  10   9  14         60.96         45.23         8.63 o
  11   9  14          8.38         17.25        44.85 o
 -12  10  14         47.78         41.40        43.12 o
 -11  10  14          3.64         -9.44        12.82 o
 -10  10  14          5.63         -7.78        11.18 o
  -9  10  14        454.81        559.04        29.64 o
  -8  10  14        127.11        109.60        11.82 o
  -7  10  14         21.98         11.67         7.13 o
  -6  10  14         68.23         69.27         7.30 o
  -5  10  14        202.36        230.53        12.35 o
  -4  10  14        128.88        131.30        13.29 o
  -3  10  14        146.61        115.15         7.05 o
  -2  10  14        868.14        852.21        31.52 o
  -1  10  14        398.11        365.84        16.33 o
   0  10  14        299.55        289.90        15.01 o
   1  10  14         14.84         10.11         5.68 o
   2  10  14        150.38        143.76        11.71 o
   3  10  14          1.44         -4.64         4.64 o
   4  10  14        127.86        126.31         7.99 o
   5  10  14         68.11         83.27         7.20 o
   6  10  14         57.37         53.01         5.91 o
   7  10  14         52.20         44.20         5.83 o
   8  10  14        110.62         76.71         7.88 o
   9  10  14         68.52         49.03         7.94 o
  10  10  14          1.92          2.78         9.21 o
 -11  11  14         14.90        -18.85        18.85 o
 -10  11  14         96.70        138.06        14.78 o
  -9  11  14          8.56         13.18        10.56 o
  -8  11  14          4.47         -4.23         9.27 o
  -7  11  14         23.22         36.91         7.88 o
  -6  11  14         39.36         32.46         7.03 o
  -5  11  14         44.77         35.21         7.10 o
  -4  11  14        679.27        762.84        31.14 o
  -3  11  14        219.68        182.13        10.16 o
  -2  11  14        151.80        172.70        10.36 o
  -1  11  14         43.54         45.01         6.70 o
   0  11  14        735.77        733.98        32.58 o
   1  11  14         41.57         25.17         6.43 o
   2  11  14        192.60        191.28        13.67 o
   3  11  14          1.28          1.47         5.45 o
   4  11  14         15.18          5.53         5.90 o
   5  11  14          0.01         -1.72         5.24 o
   6  11  14         78.57         68.00         7.94 o
   7  11  14         80.87         87.18         8.23 o
   8  11  14          8.53         -0.34         7.62 o
   9  11  14        120.39        155.24        12.86 o
  10  11  14         63.20         44.85        39.67 o
 -10  12  14        273.29        269.36        27.50 o
  -9  12  14          0.54         -7.20        11.45 o
  -8  12  14         13.82          8.37         9.80 o
  -7  12  14         22.97         23.27         8.04 o
  -6  12  14         63.53         57.69         7.90 o
  -5  12  14        245.56        252.86        13.43 o
  -4  12  14        401.17        418.30        20.49 o
  -3  12  14          0.15          2.94         5.08 o
  -2  12  14        575.42        590.50        27.53 o
  -1  12  14          0.38          4.78         6.32 o
   0  12  14        742.34        788.46        34.59 o
   1  12  14         91.41         77.43         8.10 o
   2  12  14          0.70         -4.17         5.94 o
   3  12  14         25.55         12.44         5.77 o
   4  12  14          9.34          9.05         6.08 o
   5  12  14         28.46         30.01         7.02 o
   6  12  14          0.01         -2.57         6.35 o
   7  12  14         14.48         21.37         7.66 o
   8  12  14         11.22         -2.15         9.61 o
   9  12  14          0.30         -0.96        11.44 o
 -10  13  14          9.39        -13.80        27.97 o
  -9  13  14         11.15         14.34        12.44 o
  -8  13  14          0.27          4.43        11.01 o
  -7  13  14         61.76         60.37         9.88 o
  -6  13  14          5.44          0.66         7.92 o
  -5  13  14        147.16        130.45         9.98 o
  -4  13  14         38.80         44.02         8.30 o
  -3  13  14        135.11        144.48        10.54 o
  -2  13  14         33.04         33.99         8.26 o
  -1  13  14        469.90        472.17        22.91 o
   0  13  14         37.53         38.36         8.13 o
   1  13  14         76.05         63.71        11.55 o
   2  13  14         69.71         65.90         8.44 o
   3  13  14        264.99        273.82        14.44 o
   4  13  14        119.97        151.58        12.36 o
   5  13  14         33.07         27.78         7.22 o
   6  13  14          0.79          1.55         7.45 o
   7  13  14        140.43        147.74        14.48 o
   8  13  14        158.76        195.47        15.45 o
  -9  14  14          2.01        -24.42        27.42 o
  -8  14  14          0.28        -11.72        12.70 o
  -7  14  14         53.27         33.14        11.25 o
  -6  14  14          7.51          4.46         8.54 o
  -5  14  14         15.81         10.86         7.64 o
  -4  14  14         55.84         62.83        11.58 o
  -3  14  14         31.20         28.50         6.27 o
  -2  14  14          1.07         17.38         8.43 o
  -1  14  14        163.57        163.49        15.04 o
   0  14  14         23.85         33.28         9.44 o
   1  14  14          7.02         10.16         7.75 o
   2  14  14        193.04        178.27        12.56 o
   3  14  14         55.88         64.77         8.53 o
   4  14  14        114.55         91.10        10.24 o
   5  14  14          2.29         13.66         8.16 o
   6  14  14         24.38         49.50        10.54 o
   7  14  14         46.07         55.33        11.02 o
  -8  15  14         27.67         25.87        44.85 o
  -7  15  14         10.32          5.51        11.33 o
  -6  15  14          0.17         -0.74         9.48 o
  -5  15  14          2.98          3.19         8.51 o
  -4  15  14        141.53        137.99        16.80 o
  -3  15  14        178.89        209.28        15.22 o
  -2  15  14         28.60         27.43         9.50 o
  -1  15  14        327.83        349.54        19.42 o
   0  15  14          5.29          6.95        10.11 o
   1  15  14         16.59         12.97         9.66 o
   2  15  14          3.29          5.79         9.17 o
   3  15  14         28.27         28.19         8.68 o
   4  15  14         15.04         17.31         8.76 o
   5  15  14          5.40          5.36         9.12 o
   6  15  14          0.13          4.93        10.47 o
  -7  16  14          5.19         31.05        39.67 o
  -6  16  14         94.14        107.30        12.84 o
  -5  16  14          0.17          7.90         9.15 o
  -4  16  14         70.54         69.40         9.35 o
  -3  16  14        114.05         88.83        12.27 o
  -2  16  14        140.54        182.55        14.27 o
  -1  16  14         35.43         39.06        10.81 o
   0  16  14          0.00          3.55        11.34 o
   1  16  14         78.17         92.90        12.95 o
   2  16  14         51.87         33.87        12.53 o
   3  16  14          2.73         17.81        11.36 o
   4  16  14         97.95        114.28        12.03 o
   5  16  14         48.36         39.36        10.76 o
  -5  17  14         12.01         27.15        11.14 o
  -4  17  14         15.16         31.45         8.91 o
  -3  17  14          3.54         23.17        12.15 o
  -2  17  14         76.86         98.22        13.45 o
  -1  17  14         54.72         68.63        12.56 o
   0  17  14         12.48         18.67        12.59 o
   1  17  14         19.92         23.13        13.09 o
   2  17  14          1.71          2.78        11.98 o
   3  17  14         18.69         18.62        13.30 o
   4  17  14         69.33         44.85        41.40 o
  -2  18  14         25.84         10.35        27.60 o
  -1  18  14         22.76         55.20        27.60 o
   0  18  14         38.26          6.90        29.32 o
 -13   1  15          6.12         17.28        13.40 o
 -12   1  15          6.12         -1.13        12.13 o
 -11   1  15          0.03         -1.75        11.19 o
 -10   1  15        241.26        290.80        22.16 o
  -9   1  15         20.34         37.09         9.94 o
  -8   1  15         89.76         98.42        16.40 o
  -7   1  15        173.15        180.72         9.45 o
  -6   1  15        744.86        792.57        29.65 o
  -5   1  15       1319.23       1313.03        45.17 o
  -4   1  15         77.84         73.13         4.92 o
  -3   1  15       1384.81       1322.19        42.87 o
  -2   1  15       4794.17       5175.49       158.39 o
  -1   1  15        212.01        224.25         7.55 o
   0   1  15         33.00         25.84         1.99 o
   1   1  15        343.61        321.85        11.77 o
   2   1  15        345.14        318.72        13.45 o
   3   1  15         14.21          7.40         3.48 o
   4   1  15         69.81         69.44         5.50 o
   5   1  15        117.46        112.90         8.60 o
   6   1  15          7.02          8.53         6.16 o
   7   1  15         98.41         74.92         7.72 o
   8   1  15         74.03         67.14         7.88 o
   9   1  15        316.95        284.27        20.67 o
  10   1  15         57.97         57.49         9.57 o
  11   1  15          0.04         18.20        10.21 o
  12   1  15          1.63         17.25        39.67 o
 -13   2  15         18.95         11.92        14.44 o
 -12   2  15        190.81        215.55        18.56 o
 -11   2  15        113.20         64.08        14.20 o
 -10   2  15         55.31         43.49        11.24 o
  -9   2  15         75.50         68.64        10.68 o
  -8   2  15         51.16         33.42         7.72 o
  -7   2  15       1013.74       1051.90        39.02 o
  -6   2  15       1904.02       2066.57        63.78 o
  -5   2  15        218.15        196.55        13.33 o
  -4   2  15        117.03         90.97         5.44 o
  -3   2  15        386.21        344.05        12.09 o
  -2   2  15       1205.50       1278.04        41.67 o
  -1   2  15          0.01         -1.75         1.75 o
   0   2  15       1017.76       1125.93        38.58 o
   1   2  15        301.10        289.21        10.47 o
   2   2  15         76.81         73.87         3.93 o
   3   2  15        273.18        242.01         9.51 o
   4   2  15         31.35         21.12         4.37 o
   5   2  15          0.01         -1.62         3.81 o
   6   2  15         82.49         68.89         6.39 o
   7   2  15        266.99        269.56        17.09 o
   8   2  15          1.30         -4.34         6.22 o
   9   2  15          3.11          6.12         7.34 o
  10   2  15         62.20         82.99        10.23 o
  11   2  15         27.95         13.57        10.47 o
 -13   3  15        107.58        147.03        21.03 o
 -12   3  15         22.05          8.79        14.65 o
 -11   3  15         13.78         19.17        12.93 o
 -10   3  15          4.76         -4.61         9.78 o
  -9   3  15          9.32         18.71         9.44 o
  -8   3  15          7.59          3.37         7.48 o
  -7   3  15         20.73         17.22         4.92 o
  -6   3  15        496.91        486.51        17.16 o
  -5   3  15         92.64        114.16         9.08 o
  -4   3  15        108.31        101.44         5.11 o
  -3   3  15       1539.01       1611.17        49.64 o
  -2   3  15          3.29          3.30         2.68 o
  -1   3  15         21.07         19.34         2.16 o
   0   3  15         13.79         13.28         3.12 o
   1   3  15        269.87        274.26         9.94 o
   2   3  15          0.25         -0.09         2.37 o
   3   3  15         30.21         23.73         2.57 o
   4   3  15          5.84          0.41         2.01 o
   5   3  15         49.06         44.55         4.98 o
   6   3  15         90.23         90.20         8.95 o
   7   3  15        605.44        553.65        30.77 o
   8   3  15        177.57        163.96        12.26 o
   9   3  15        101.39         85.95         9.76 o
  10   3  15          1.77         -8.45         8.45 o
  11   3  15         16.15         14.06        10.73 o
 -13   4  15        279.97        299.94        27.39 o
 -12   4  15          2.44         -4.99        15.03 o
 -11   4  15        172.47        197.69        29.93 o
 -10   4  15         15.49         17.41        10.32 o
  -9   4  15        164.01        175.37        22.74 o
  -8   4  15         13.28         13.79         7.51 o
  -7   4  15         20.77         19.05         4.95 o
  -6   4  15         26.34         22.24         4.62 o
  -5   4  15         86.76         98.94         7.39 o
  -4   4  15        235.80        225.71        10.52 o
  -3   4  15         19.73         11.10         3.49 o
  -2   4  15         20.77         22.93         2.69 o
  -1   4  15        263.76        249.30        10.48 o
   0   4  15          0.24          3.36         3.28 o
   1   4  15         14.90          7.97         2.95 o
   2   4  15        204.70        176.60         8.45 o
   3   4  15        529.66        559.90        17.94 o
   4   4  15        166.40        166.10         6.44 o
   5   4  15        311.02        323.80        11.19 o
   6   4  15         95.02         93.26         8.57 o
   7   4  15        529.87        533.93        29.91 o
   8   4  15         62.01         57.06         7.57 o
   9   4  15         55.90         45.84         8.63 o
  10   4  15         26.60         22.48         8.82 o
  11   4  15         23.71         25.01        11.17 o
 -13   5  15         36.25         48.07        29.32 o
 -12   5  15          6.97          5.03        15.68 o
 -11   5  15          1.37        -13.38        13.38 o
 -10   5  15         72.70         67.81        11.49 o
  -9   5  15         19.54         24.75         9.19 o
  -8   5  15         89.52        109.42        10.09 o
  -7   5  15        168.98        168.83        11.10 o
  -6   5  15        643.25        653.26        22.51 o
  -5   5  15         51.68         54.83         5.34 o
  -4   5  15        374.82        360.01        13.91 o
  -3   5  15        582.40        584.32        19.79 o
  -2   5  15        333.52        319.84        11.44 o
  -1   5  15        495.13        456.12        19.06 o
   0   5  15        550.69        545.92        22.52 o
   1   5  15        367.18        345.64        13.90 o
   2   5  15         86.76         87.85         4.58 o
   3   5  15        116.05        104.10         5.54 o
   4   5  15        646.07        686.21        24.46 o
   5   5  15        237.52        261.78        11.23 o
   6   5  15         10.08          7.05         3.48 o
   7   5  15        451.90        415.57        21.27 o
   8   5  15         92.50        107.34        10.30 o
   9   5  15         75.70         90.50        13.92 o
  10   5  15         60.62         63.33        10.17 o
  11   5  15        126.67        129.76        13.38 o
 -12   6  15          2.75          9.96        15.76 o
 -11   6  15        266.90        239.23        19.40 o
 -10   6  15        163.79        202.95        17.71 o
  -9   6  15        137.79        145.11        13.82 o
  -8   6  15        215.77        255.29        15.90 o
  -7   6  15        121.86        127.80         8.34 o
  -6   6  15        250.75        286.56        12.03 o
  -5   6  15          0.07         -2.55         4.44 o
  -4   6  15          0.14         -3.67         3.67 o
  -3   6  15         76.69         77.75         4.84 o
  -2   6  15         10.02          1.18         2.83 o
  -1   6  15        124.17        139.61        10.57 o
   0   6  15        647.08        666.81        27.12 o
   1   6  15        292.92        246.27        11.64 o
   2   6  15       1535.11       1519.24        52.38 o
   3   6  15        235.98        218.57         7.97 o
   4   6  15       1865.05       1865.66        60.76 o
   5   6  15        911.01        911.07        33.68 o
   6   6  15       3170.91       3276.91       118.09 o
   7   6  15        210.54        186.72        11.19 o
   8   6  15        212.82        193.16        11.57 o
   9   6  15          0.12         -2.07         4.87 o
  10   6  15          2.95          4.83         8.87 o
  11   6  15          2.07         -9.60        10.37 o
 -12   7  15          2.84         -6.06        15.94 o
 -11   7  15        160.06        125.10        15.56 o
 -10   7  15          0.45          5.88         9.97 o
  -9   7  15        466.24        454.81        25.30 o
  -8   7  15        161.33        214.19        14.36 o
  -7   7  15        131.30        134.99         9.38 o
  -6   7  15        303.12        304.72        13.50 o
  -5   7  15          0.03          0.44         4.46 o
  -4   7  15        195.10        220.81         9.62 o
  -3   7  15         80.58         84.95         5.59 o
  -2   7  15         71.83         64.18         5.64 o
  -1   7  15         65.67         65.41         6.43 o
   0   7  15          3.31         -4.69         4.69 o
   1   7  15       3742.85       3942.40       151.54 o
   2   7  15       3271.02       3365.07       129.37 o
   3   7  15       1585.55       1633.16        52.74 o
   4   7  15       1728.05       1828.65        62.48 o
   5   7  15       1421.19       1571.08        51.54 o
   6   7  15        175.16        188.55        15.37 o
   7   7  15        355.01        362.61        16.68 o
   8   7  15        473.59        487.02        23.07 o
   9   7  15        931.44       1066.11        45.20 o
  10   7  15          0.72         -1.41         6.81 o
  11   7  15          1.95          1.06        10.99 o
 -12   8  15          8.10          2.52        16.78 o
 -11   8  15         24.37          2.96        11.42 o
 -10   8  15          3.50         -2.35        10.27 o
  -9   8  15         25.97         20.16         9.44 o
  -8   8  15         40.25         37.91         8.70 o
  -7   8  15         22.78         19.16         7.07 o
  -6   8  15         50.14         47.99         6.43 o
  -5   8  15         51.88         51.18         5.72 o
  -4   8  15         45.53         54.66         5.46 o
  -3   8  15         67.80         39.96         5.22 o
  -2   8  15          0.78         -0.26         2.55 o
  -1   8  15        360.19        370.58        16.62 o
   0   8  15        163.01        149.45        13.34 o
   1   8  15       2027.01       2019.06        78.23 o
   2   8  15        826.31        830.23        33.61 o
   3   8  15         12.27         10.03         5.46 o
   4   8  15       1475.71       1503.81        48.54 o
   5   8  15        366.38        409.36        16.30 o
   6   8  15          7.61          1.88         6.01 o
   7   8  15          4.48         -0.80         6.95 o
   8   8  15        288.40        307.41        17.24 o
   9   8  15         43.75         47.11        13.57 o
  10   8  15        553.43        708.92        33.40 o
  11   8  15         26.20         24.15        37.95 o
 -12   9  15          8.90        -18.97        37.95 o
 -11   9  15         65.89         98.63        18.08 o
 -10   9  15         45.61         47.05        12.01 o
  -9   9  15         24.35         32.20        13.69 o
  -8   9  15          3.80         -8.16         8.77 o
  -7   9  15         54.05         58.68         7.99 o
  -6   9  15         13.30         16.41         6.43 o
  -5   9  15        190.01        184.52        10.68 o
  -4   9  15        221.61        188.98         9.66 o
  -3   9  15        364.93        291.86        15.00 o
  -2   9  15        295.52        263.01        18.16 o
  -1   9  15         50.55         63.09         6.41 o
   0   9  15          6.01          8.14         5.21 o
   1   9  15          2.47          4.95         4.65 o
   2   9  15          5.50         11.64         4.65 o
   3   9  15         26.47         28.92         4.66 o
   4   9  15        127.40        139.29         8.01 o
   5   9  15          0.27         -0.63         3.90 o
   6   9  15        109.23        104.25         7.14 o
   7   9  15          0.03          0.45         5.51 o
   8   9  15         90.22         62.24         6.89 o
   9   9  15         92.02        112.56         9.67 o
  10   9  15        194.72        250.81        15.68 o
 -11  10  15          8.07          2.91        13.37 o
 -10  10  15        172.68        197.14        16.40 o
  -9  10  15          7.41          7.74        10.59 o
  -8  10  15          6.58          9.91         9.50 o
  -7  10  15          9.67          8.94         7.55 o
  -6  10  15         58.69         50.81         7.24 o
  -5  10  15         60.13         30.01         6.25 o
  -4  10  15        307.77        234.55        12.27 o
  -3  10  15        971.13        905.35        33.58 o
  -2  10  15         80.12         95.60         7.84 o
  -1  10  15         82.85         98.76         8.34 o
   0  10  15        158.53        159.69        11.98 o
   1  10  15          0.04          0.77         5.35 o
   2  10  15          7.30          6.52         6.11 o
   3  10  15          0.43         -4.62         4.70 o
   4  10  15          5.67         16.92         4.80 o
   5  10  15        652.40        704.53        27.14 o
   6  10  15         94.82         79.98         6.99 o
   7  10  15          4.69          6.34         5.29 o
   8  10  15          2.64          1.76         6.07 o
   9  10  15         99.85        123.78        10.51 o
  10  10  15          4.48          9.19        12.95 o
 -11  11  15        115.80        110.93        45.71 o
 -10  11  15          7.37          4.26        12.82 o
  -9  11  15         20.15          5.74        11.25 o
  -8  11  15        261.60        309.49        24.74 o
  -7  11  15        114.68        118.14        10.18 o
  -6  11  15          9.34         13.35         7.05 o
  -5  11  15        364.75        359.18        16.89 o
  -4  11  15       1193.09       1340.31        62.46 o
  -3  11  15       1112.91       1139.91        45.02 o
  -2  11  15          0.06          7.90         7.52 o
  -1  11  15        903.18        878.57        38.81 o
   0  11  15        239.41        231.60        13.35 o
   1  11  15         65.89         63.58         7.52 o
   2  11  15          7.02          3.74         6.39 o
   3  11  15         11.32          8.71         5.81 o
   4  11  15          2.71          0.40         5.19 o
   5  11  15         33.51         11.19         8.30 o
   6  11  15         36.41         17.78         6.45 o
   7  11  15          4.42         -4.58         6.72 o
   8  11  15         44.73         53.22        10.03 o
   9  11  15         42.39         31.80         8.76 o
 -10  12  15        109.19        119.28        15.80 o
  -9  12  15        171.55        199.44        16.34 o
  -8  12  15         16.85          3.22        11.97 o
  -7  12  15        269.31        284.04        17.49 o
  -6  12  15         11.10         15.36         7.48 o
  -5  12  15         11.48         10.41         7.04 o
  -4  12  15         67.30         78.67         7.95 o
  -3  12  15         19.99         16.96         5.31 o
  -2  12  15         56.83         72.11        10.75 o
  -1  12  15          1.78          4.57         6.71 o
   0  12  15          4.89         -0.83         6.65 o
   1  12  15        811.68        824.13        36.82 o
   2  12  15         32.08         23.34         6.80 o
   3  12  15        184.63        137.86        11.36 o
   4  12  15         68.15         67.04         7.50 o
   5  12  15          0.16         -6.18         6.18 o
   6  12  15         69.78         57.70         8.18 o
   7  12  15          3.05         -2.16         6.99 o
   8  12  15          2.61         -9.11         9.11 o
   9  12  15          3.75         -3.41        26.03 o
  -9  13  15         10.83         12.76        12.84 o
  -8  13  15         85.84        118.39        16.75 o
  -7  13  15         42.08         37.55         9.36 o
  -6  13  15         11.29          3.87         8.04 o
  -5  13  15          0.43          2.93         7.22 o
  -4  13  15         20.12          5.40         6.13 o
  -3  13  15        673.56        668.38        28.91 o
  -2  13  15          2.19          6.52         7.95 o
  -1  13  15         54.38         52.90        12.54 o
   0  13  15        468.73        463.23        22.66 o
   1  13  15        163.45        191.06        12.56 o
   2  13  15         56.96         44.75         7.94 o
   3  13  15          0.18         -0.80         6.79 o
   4  13  15         10.87         13.91         7.17 o
   5  13  15         24.94         11.35         7.32 o
   6  13  15         42.19         63.02         9.42 o
   7  13  15        372.67        459.63        25.60 o
   8  13  15          1.13          1.49        10.95 o
  -8  14  15         66.08         66.04        14.10 o
  -7  14  15          9.69          3.24        11.75 o
  -6  14  15          1.61          1.82         8.92 o
  -5  14  15         56.45         57.61         8.59 o
  -4  14  15         15.27         14.33         6.98 o
  -3  14  15        630.76        675.62        34.95 o
  -2  14  15        299.91        318.55        22.16 o
  -1  14  15        150.19        157.98        13.54 o
   0  14  15        213.49        184.69        14.82 o
   1  14  15         17.28         24.38         8.58 o
   2  14  15        119.66        111.10        10.40 o
   3  14  15        151.70        168.11        12.48 o
   4  14  15          0.23          4.25         7.94 o
   5  14  15         10.51          4.64         8.14 o
   6  14  15          4.82          4.45         9.55 o
   7  14  15        170.22        225.50        23.90 o
  -7  15  15         17.41         11.77        12.37 o
  -6  15  15          8.28          9.78        10.87 o
  -5  15  15          1.57         -4.71         8.28 o
  -4  15  15          2.49          7.09         7.39 o
  -3  15  15        293.04        278.51        17.37 o
  -2  15  15         46.24         61.12        12.09 o
  -1  15  15        262.95        257.96        18.52 o
   0  15  15          0.04          0.14        10.47 o
   1  15  15         21.64         22.12        10.27 o
   2  15  15         25.35         24.92         9.15 o
   3  15  15          2.63         -1.35         9.09 o
   4  15  15         57.65         58.73         9.56 o
   5  15  15         48.79         46.39        10.20 o
   6  15  15         81.93        102.10        13.22 o
  -6  16  15          4.28         15.24        15.60 o
  -5  16  15         13.67         13.76         9.33 o
  -4  16  15         24.32         18.98         7.86 o
  -3  16  15          0.05          1.61        11.55 o
  -2  16  15          6.35         10.10        11.39 o
  -1  16  15          5.46          9.41        11.01 o
   0  16  15          8.74         -3.43        12.17 o
   1  16  15         51.86         42.26        11.76 o
   2  16  15         66.16         62.86        18.36 o
   3  16  15          1.73          1.60        10.56 o
   4  16  15         31.45         18.99        10.19 o
   5  16  15         20.38         21.48        19.73 o
  -5  17  15        148.23        213.90        50.02 o
  -4  17  15          3.40          6.83        15.33 o
  -3  17  15         28.93         32.22        12.84 o
  -2  17  15        129.38        143.41        15.23 o
  -1  17  15          0.59         17.83        12.26 o
   0  17  15         28.63         31.15        13.52 o
   1  17  15          2.97         -1.02        12.66 o
   2  17  15         31.24         28.03        14.05 o
   3  17  15         38.82         13.80        36.22 o
 -13   0  16         71.79         90.48        48.30 o
 -12   0  16         30.72         15.75        18.64 o
 -11   0  16         12.64          3.58        15.72 o
 -10   0  16        285.96        252.85        27.42 o
  -9   0  16        104.79         99.54        16.95 o
  -8   0  16        685.52        773.34        59.73 o
  -7   0  16        631.15        758.38        41.36 o
  -6   0  16        512.00        493.40        35.11 o
  -5   0  16        227.56        209.20        13.53 o
  -4   0  16         17.16         10.89         5.48 o
  -3   0  16          0.02          6.33         4.56 o
  -2   0  16         39.89         43.90         4.91 o
  -1   0  16        277.59        277.03        14.13 o
   0   0  16        263.86        280.91        12.84 o
   1   0  16       4933.14       5515.70       323.01 o
   2   0  16       2032.67       2140.72       125.82 o
   3   0  16        864.73        911.70        55.75 o
   4   0  16        875.45        922.53        56.08 o
   5   0  16        913.85        919.88        56.08 o
   6   0  16        453.69        443.82        28.74 o
   7   0  16          3.44         -4.46         9.09 o
   8   0  16         79.52         64.81        11.75 o
   9   0  16        199.99        208.16        20.70 o
  10   0  16          0.15          7.47        12.34 o
  11   0  16         40.82         59.93        16.97 o
 -13   1  16         64.42         35.97        14.93 o
 -12   1  16         22.65         -1.34        12.88 o
 -11   1  16        115.79        187.31        22.12 o
 -10   1  16          0.83         12.26        12.42 o
  -9   1  16         27.98         19.46         8.81 o
  -8   1  16        423.14        395.70        23.85 o
  -7   1  16        275.71        311.21        14.51 o
  -6   1  16       1200.65       1280.90        54.10 o
  -5   1  16       1073.44       1104.87        40.63 o
  -4   1  16         45.94         50.04         7.99 o
  -3   1  16        122.48        103.83         5.37 o
  -2   1  16       1745.91       1890.54        64.08 o
  -1   1  16        129.28        150.45         6.56 o
   0   1  16        413.15        454.40        16.20 o
   1   1  16        317.02        287.57        11.84 o
   2   1  16         14.50          8.55         3.82 o
   3   1  16         97.43         83.10         6.07 o
   4   1  16         78.40         77.84         6.13 o
   5   1  16         88.60         95.96         6.74 o
   6   1  16        419.12        429.20        20.52 o
   7   1  16         79.08         48.54         9.78 o
   8   1  16        345.85        334.30        28.13 o
   9   1  16          0.37          0.86         7.52 o
  10   1  16         24.83         19.83         9.96 o
  11   1  16         72.21         72.35        23.40 o
 -13   2  16        358.67        484.10        43.82 o
 -12   2  16        253.72        259.26        45.66 o
 -11   2  16          4.79          4.78        14.16 o
 -10   2  16          0.28         -9.63        10.24 o
  -9   2  16         53.40         27.10        10.24 o
  -8   2  16         50.82         42.89        11.53 o
  -7   2  16         56.11         49.15         6.28 o
  -6   2  16          3.64          2.89         4.54 o
  -5   2  16          0.76          0.78         4.29 o
  -4   2  16          0.43          4.28         3.64 o
  -3   2  16          4.35          2.80         3.16 o
  -2   2  16       2735.20       2983.11        96.11 o
  -1   2  16        231.85        187.34         6.88 o
   0   2  16         16.54         11.24         2.87 o
   1   2  16        294.98        304.76        11.53 o
   2   2  16        572.31        542.31        18.53 o
   3   2  16        172.05        162.70         9.02 o
   4   2  16         69.94         63.93         5.47 o
   5   2  16        117.40        106.15         7.97 o
   6   2  16        131.85        165.44         9.78 o
   7   2  16         83.40         78.92        10.58 o
   8   2  16         23.95         20.92         6.92 o
   9   2  16          0.05          7.02         7.39 o
  10   2  16         56.10         50.04         9.85 o
  11   2  16         20.54         15.48        10.88 o
 -13   3  16         13.21         37.58        19.00 o
 -12   3  16         33.29         43.98        15.90 o
 -11   3  16          0.61         15.83        13.95 o
 -10   3  16          1.46        -10.20        10.20 o
  -9   3  16          3.21         -0.87         9.25 o
  -8   3  16        100.84         87.22         9.43 o
  -7   3  16        415.95        447.67        17.22 o
  -6   3  16        854.29        877.81        30.79 o
  -5   3  16        564.52        536.11        18.54 o
  -4   3  16         97.12         90.71         6.00 o
  -3   3  16         15.46         12.81         3.32 o
  -2   3  16        114.71        126.14         5.62 o
  -1   3  16        259.73        271.09         9.87 o
   0   3  16         26.02         19.77         3.43 o
   1   3  16         26.51         25.16         3.35 o
   2   3  16         21.85         18.50         4.79 o
   3   3  16         14.41         11.19         2.88 o
   4   3  16         17.35         18.92         2.66 o
   5   3  16         90.71         93.86         7.16 o
   6   3  16          8.50         -0.15         4.90 o
   7   3  16         23.97         23.09         6.27 o
   8   3  16         20.56         11.54         8.47 o
   9   3  16         12.52          3.69         7.63 o
  10   3  16         31.04         18.73         9.43 o
  11   3  16        247.17        278.30        20.31 o
 -13   4  16          9.75          6.55        20.09 o
 -12   4  16        101.77        107.70        17.97 o
 -11   4  16         46.92         38.64        14.97 o
 -10   4  16         14.28         28.71        13.44 o
  -9   4  16        101.50        139.30        18.18 o
  -8   4  16         59.35         58.44        11.39 o
  -7   4  16        183.80        206.31         9.44 o
  -6   4  16        823.17        853.99        30.33 o
  -5   4  16         50.18         39.67         4.33 o
  -4   4  16        204.95        204.44         8.74 o
  -3   4  16        248.17        261.13         9.91 o
  -2   4  16        272.38        286.03        10.98 o
  -1   4  16         12.71          8.10         3.72 o
   0   4  16          1.22          2.35         3.43 o
   1   4  16         79.11         67.18         4.97 o
   2   4  16        804.45        803.86        28.23 o
   3   4  16       1228.18       1243.05        40.74 o
   4   4  16        284.43        271.81        10.44 o
   5   4  16        443.34        467.23        18.45 o
   6   4  16         31.08         16.59         5.13 o
   7   4  16        204.35        202.72        14.30 o
   8   4  16        124.02        130.18        11.06 o
   9   4  16         16.68         15.74         8.01 o
  10   4  16         18.31         22.25         9.69 o
  11   4  16         27.18         30.59        11.18 o
 -12   5  16        112.72         87.94        26.01 o
 -11   5  16         30.95         38.77        12.45 o
 -10   5  16        255.61        290.33        20.37 o
  -9   5  16         69.33         48.82        17.58 o
  -8   5  16          8.25         17.52        12.45 o
  -7   5  16         23.72         15.80         6.34 o
  -6   5  16         74.92         54.06         5.51 o
  -5   5  16        218.15        232.73         9.44 o
  -4   5  16        309.72        299.62        10.97 o
  -3   5  16        130.33        131.47         7.12 o
  -2   5  16        665.25        661.39        23.62 o
  -1   5  16        146.68        147.10         8.52 o
   0   5  16        103.95        108.45         6.82 o
   1   5  16        112.88        106.87         8.06 o
   2   5  16         39.88         39.82         5.17 o
   3   5  16         10.42          5.77         2.66 o
   4   5  16         43.80         43.78         4.79 o
   5   5  16        313.06        362.32        13.63 o
   6   5  16        811.15        824.04        30.43 o
   7   5  16         53.41         49.09         4.83 o
   8   5  16         31.14         20.16         6.89 o
   9   5  16        164.99        151.13        12.77 o
  10   5  16         94.82         87.02        16.93 o
  11   5  16        167.80        181.41        15.47 o
 -12   6  16        421.27        472.10        35.92 o
 -11   6  16        205.13        247.15        34.36 o
 -10   6  16         27.34         31.27        11.57 o
  -9   6  16        125.47        132.18        14.77 o
  -8   6  16        389.08        344.61        19.46 o
  -7   6  16        297.86        325.26        14.40 o
  -6   6  16          0.04          4.88         5.48 o
  -5   6  16        332.10        341.79        13.49 o
  -4   6  16        187.47        195.84         9.20 o
  -3   6  16          8.18          3.16         4.04 o
  -2   6  16         55.13         50.92         3.64 o
  -1   6  16       1305.63       1324.99        51.69 o
   0   6  16        854.28        816.81        32.68 o
   1   6  16       1130.90       1135.58        44.23 o
   2   6  16          1.03          4.85         3.58 o
   3   6  16       3461.87       3614.67       116.13 o
   4   6  16         77.47         78.25         5.01 o
   5   6  16          0.36          3.49         5.56 o
   6   6  16        390.38        440.08        29.83 o
   7   6  16         47.83         41.68         5.08 o
   8   6  16        486.24        476.21        22.64 o
   9   6  16         50.15         58.30         8.99 o
  10   6  16         23.52         12.97         8.97 o
  11   6  16         26.01         23.02        11.63 o
 -12   7  16          0.32         -2.75        17.04 o
 -11   7  16         58.65         68.20        16.93 o
 -10   7  16          8.70         -3.39        10.68 o
  -9   7  16         17.31         13.64         9.32 o
  -8   7  16        138.89        144.48        12.21 o
  -7   7  16          2.44          1.00         6.35 o
  -6   7  16        387.57        412.85        16.12 o
  -5   7  16          0.01         -0.88         4.76 o
  -4   7  16         43.80         41.22         7.51 o
  -3   7  16         10.33          9.93         4.22 o
  -2   7  16          0.82          1.67         3.25 o
  -1   7  16          0.33         -1.28         4.31 o
   0   7  16        341.22        348.90        15.49 o
   1   7  16        253.91        245.25        11.70 o
   2   7  16        123.44        125.51        11.44 o
   3   7  16       1196.09       1276.94        46.03 o
   4   7  16       1000.08       1070.47        33.41 o
   5   7  16        167.85        179.81         9.03 o
   6   7  16        746.42        825.49        32.08 o
   7   7  16         60.70         52.05         5.27 o
   8   7  16        486.55        497.69        37.16 o
   9   7  16          4.41          4.55         5.52 o
  10   7  16        136.07        164.11        14.06 o
  11   7  16         33.88         -5.17        39.67 o
 -12   8  16          6.44          0.68        17.61 o
 -11   8  16          1.00        -12.15        14.02 o
 -10   8  16         14.45          7.91        11.05 o
  -9   8  16        148.43        151.28        13.26 o
  -8   8  16         88.03         59.10        10.00 o
  -7   8  16         83.54         86.11         8.55 o
  -6   8  16          0.33          2.89         5.87 o
  -5   8  16         30.83         11.47         5.24 o
  -4   8  16        211.56        188.02         9.35 o
  -3   8  16        181.82        216.98        13.12 o
  -2   8  16        332.82        312.96        14.46 o
  -1   8  16       1079.39       1177.55        46.37 o
   0   8  16         68.13         77.28         9.44 o
   1   8  16         35.86         31.07         5.21 o
   2   8  16        504.13        540.04        22.48 o
   3   8  16        187.20        164.82         8.89 o
   4   8  16        138.80        147.66         7.99 o
   5   8  16         21.47         23.20         5.61 o
   6   8  16         11.19         14.53         6.39 o
   7   8  16         40.29         26.72         7.66 o
   8   8  16         26.93         24.77         8.55 o
   9   8  16         15.46         12.35         9.00 o
  10   8  16         64.78         79.57         9.16 o
 -11   9  16          2.28          3.96        13.01 o
 -10   9  16        272.86        305.39        20.33 o
  -9   9  16         11.46          6.41         9.95 o
  -8   9  16          3.73         -1.10         8.97 o
  -7   9  16         40.25         40.45         7.45 o
  -6   9  16        270.42        276.96        13.26 o
  -5   9  16        105.95        131.02        10.38 o
  -4   9  16        171.35        160.39        13.53 o
  -3   9  16        193.32        218.17        15.07 o
  -2   9  16         98.36        107.91         8.85 o
  -1   9  16        766.71        825.54        36.35 o
   0   9  16         70.89         63.35         6.67 o
   1   9  16          6.46          2.52         4.74 o
   2   9  16        196.65        205.59        10.78 o
   3   9  16          4.28          0.69         4.54 o
   4   9  16         38.91         34.63         4.91 o
   5   9  16         43.43         44.37         7.09 o
   6   9  16         83.29         78.89         8.91 o
   7   9  16        258.67        222.25        12.64 o
   8   9  16          5.99          2.35         5.44 o
   9   9  16          4.94         -6.61         6.61 o
  10   9  16          0.46          0.76         8.16 o
 -11  10  16         58.03         30.86        15.85 o
 -10  10  16        324.58        353.75        22.80 o
  -9  10  16          5.42         13.97        11.08 o
  -8  10  16         16.84         24.29         9.87 o
  -7  10  16          1.43         -1.50         7.48 o
  -6  10  16          9.31          7.72         6.59 o
  -5  10  16          0.19         -6.34         6.34 o
  -4  10  16        115.26        110.19        11.03 o
  -3  10  16          7.15          2.86         4.81 o
  -2  10  16         21.13          4.89         6.43 o
  -1  10  16        155.16        173.37        12.09 o
   0  10  16         19.89         17.17         7.33 o
   1  10  16         56.35         48.28         6.14 o
   2  10  16         15.45         13.13         5.70 o
   3  10  16          2.94          9.61         5.95 o
   4  10  16        347.31        348.15        16.89 o
   5  10  16          0.10          0.83         5.04 o
   6  10  16         24.18         19.01         5.40 o
   7  10  16        240.00        264.36        16.84 o
   8  10  16          3.48          1.81         6.54 o
   9  10  16         85.82        102.52        10.15 o
 -10  11  16          0.02        -12.84        12.84 o
  -9  11  16        102.11        111.21        13.74 o
  -8  11  16         12.78          5.75        15.58 o
  -7  11  16          0.22         -8.12         8.12 o
  -6  11  16          0.50          3.82         7.30 o
  -5  11  16        727.91        722.39        32.67 o
  -4  11  16         14.14         11.48         7.78 o
  -3  11  16         70.04         73.54         6.40 o
  -2  11  16         91.93         82.69         8.79 o
  -1  11  16        199.88        203.45        12.13 o
   0  11  16         50.24         72.96        11.98 o
   1  11  16          0.36         -4.21         6.06 o
   2  11  16         42.88         28.16         6.76 o
   3  11  16         18.13         17.01         6.06 o
   4  11  16        316.39        308.10        16.96 o
   5  11  16        262.73        263.44        14.07 o
   6  11  16         11.24          7.40         5.57 o
   7  11  16        140.05        155.49        21.59 o
   8  11  16        105.12        125.02        16.13 o
   9  11  16          0.02          0.00        12.07 o
 -10  12  16         89.46         88.43        29.87 o
  -9  12  16         60.25         75.12        13.74 o
  -8  12  16        312.16        277.48        20.79 o
  -7  12  16         10.15          5.84         8.70 o
  -6  12  16        141.28        126.55        10.35 o
  -5  12  16         31.81         14.50         6.87 o
  -4  12  16        203.04        202.24        12.90 o
  -3  12  16         35.36         28.84         5.36 o
  -2  12  16          9.43          6.15         8.89 o
  -1  12  16        333.47        308.20        17.49 o
   0  12  16        339.40        343.31        21.34 o
   1  12  16         17.89         18.91         6.98 o
   2  12  16        166.96        158.77        13.50 o
   3  12  16        515.08        572.60        26.94 o
   4  12  16         42.55         22.56         6.73 o
   5  12  16          6.74          6.14         6.29 o
   6  12  16         44.64         47.51         7.76 o
   7  12  16          9.17          7.73         7.85 o
   8  12  16         18.07         44.78         9.53 o
  -9  13  16          6.32         -5.83        20.63 o
  -8  13  16         12.64         26.01        12.61 o
  -7  13  16         17.68         16.39         9.58 o
  -6  13  16          0.08          7.87         8.49 o
  -5  13  16        101.59         84.55         8.94 o
  -4  13  16          7.81          1.74         6.33 o
  -3  13  16        141.05        111.76        11.10 o
  -2  13  16         37.89         35.86        10.01 o
  -1  13  16         16.19         -1.00         8.28 o
   0  13  16          2.89         -4.86         7.87 o
   1  13  16        296.37        289.92        24.70 o
   2  13  16         35.49         25.69         7.86 o
   3  13  16         72.51         69.67        11.29 o
   4  13  16         72.68         62.35         8.43 o
   5  13  16        236.62        247.61        19.17 o
   6  13  16         50.06         45.01         8.59 o
   7  13  16        301.53        370.48        22.22 o
  -8  14  16         84.75         88.61        21.08 o
  -7  14  16         13.81         -1.16        11.49 o
  -6  14  16          2.97          5.12         8.69 o
  -5  14  16          0.00          5.62         7.90 o
  -4  14  16         57.59         40.31         7.50 o
  -3  14  16          0.02          9.15         9.77 o
  -2  14  16          1.33         -2.37        10.30 o
  -1  14  16        111.87        107.78        12.09 o
   0  14  16        423.75        397.86        21.99 o
   1  14  16        102.03         95.76        10.39 o
   2  14  16          0.25         -4.66         8.09 o
   3  14  16         52.22         34.03         9.07 o
   4  14  16         12.41          9.73         8.17 o
   5  14  16         95.47        111.45        11.35 o
   6  14  16         68.56        112.37        15.08 o
   7  14  16         61.03         83.42        28.49 o
  -7  15  16         33.31         66.03        19.39 o
  -6  15  16         24.68         20.71         9.96 o
  -5  15  16          2.17         -5.57         8.42 o
  -4  15  16        116.98         99.98         9.35 o
  -3  15  16         46.85         39.54        11.10 o
  -2  15  16        136.14        163.37        13.88 o
  -1  15  16          6.94         10.26        11.34 o
   0  15  16         20.25         21.13        10.77 o
   1  15  16          4.78          4.48        10.62 o
   2  15  16          0.23         11.79         9.72 o
   3  15  16          7.64         25.57         9.67 o
   4  15  16         13.75         10.87         9.16 o
   5  15  16          1.44         -7.91         9.87 o
  -6  16  16          1.23         10.35        43.12 o
  -5  16  16        124.79        123.21        13.73 o
  -4  16  16         65.48         55.07        12.92 o
  -3  16  16        206.40        268.58        25.38 o
  -2  16  16        167.38        175.66        15.94 o
  -1  16  16         12.38         18.43        13.13 o
   0  16  16         82.63         86.95        13.79 o
   1  16  16          8.80         19.15        12.08 o
   2  16  16        101.76        114.26        14.11 o
   3  16  16         20.67          2.83        10.57 o
   4  16  16          2.91         -0.48        16.49 o
  -4  17  16          6.59        -17.25        39.67 o
  -3  17  16          6.30         12.46        16.76 o
  -2  17  16         10.31          5.54        14.15 o
  -1  17  16          0.55         10.14        14.05 o
   0  17  16          2.93          1.13        14.75 o
   1  17  16         54.53         39.67        37.95 o
 -13   1  17          3.95          5.71        20.21 o
 -12   1  17         28.29         28.96        17.13 o
 -11   1  17          0.43         -4.40        14.44 o
 -10   1  17         19.99         17.49        13.13 o
  -9   1  17        111.90        100.72        15.93 o
  -8   1  17        163.84        172.69        24.90 o
  -7   1  17       1708.68       1875.89        73.02 o
  -6   1  17       2231.87       2466.69       102.81 o
  -5   1  17       1329.16       1368.57        53.46 o
  -4   1  17       2842.34       3067.12       110.23 o
  -3   1  17        106.64        120.44         6.35 o
  -2   1  17        143.09        135.69         6.26 o
[truncated: 162,619 more chars]
